# Supplementary material for: Genome-Wide Association Analysis Revealed Candidate Genes Related to Early Growth Traits in Inner Mongolia Cashmere Goats
Source: Vet Sci. 2025 Feb 20;12(3):192. doi: 10.3390/vetsci12030192 (PMC11946354; doi:10.3390/vetsci12030192)
Supplement: Supplementary file 1 [file vetsci-12-00192-s001.zip › Supplementary Table S1.xlsx]

## Sheet: Table S1
Table S1 Effect of gender, herd, lambing year (2020, 2021), and birth type on birth weight in IMCGs
Birth weight	DF	Sum of Sq	Mean Square	F Value	Pr > F
Model	8	11.7099	1.46374	9.29	<.0001
Gender	1	3.07863	3.07863	19.54	<.0001
Herd	4	1.97669	0.494172	3.14	0.0157
Lambing year	1	0.215065	0.215065	1.36	0.2441
Birth type	2	6.60973	3.30487	20.97	<.0001
Error	203	31.9855	0.157564
Corrected Total	211	43.6954
