# Supplementary material for: Genome-Wide Association Analysis Revealed Candidate Genes Related to Early Growth Traits in Inner Mongolia Cashmere Goats
Source: Vet Sci. 2025 Feb 20;12(3):192. doi: 10.3390/vetsci12030192 (PMC11946354; doi:10.3390/vetsci12030192)
Supplement: Supplementary file 1 [file vetsci-12-00192-s001.zip › Supplementary Table S2.xlsx]

## Sheet: Table S2
Table S2 Effect of gender, herd, lambing year (2020, 2021), and birth type on weaning weight in IMCGs
Birth weight	DF	Sum of Sq	Mean Square	F Value	Pr > F
Model	8	685.336	85.667	20.13	<.0001
Gender	1	355.415	355.415	83.53	<.0001
Herd	4	157.24	39.31	9.24	<.0001
Lambing year	1	15.977	15.977	3.76	0.054
Birth type	2	201.796	100.898	23.71	<.0001
Error	203	863.72	4.25478
Corrected Total	211	1549.06
