# Supplementary material for: Genome-Wide Association Analysis Revealed Candidate Genes Related to Early Growth Traits in Inner Mongolia Cashmere Goats
Source: Vet Sci. 2025 Feb 20;12(3):192. doi: 10.3390/vetsci12030192 (PMC11946354; doi:10.3390/vetsci12030192)
Supplement: Supplementary file 1 [file vetsci-12-00192-s001.zip › Supplementary Table S3.xlsx]

## Sheet: Table S3
Table S3 Annotation results of significantly associated SNPs of birth weight and weaning weight traits in IMCGs
Traits	chr	SNP_physical_position	gene_start_position	gene_end_position	Position_Relative_to_Gene	gene_name
Birth weight	3	72628147	72255708	72266649	-361498	RWDD3
Birth weight	3	72628147	72144103	72208008	-420139	LOC102182748
Birth weight	3	72631557	72255708	72266649	-364908	RWDD3
Birth weight	3	72631557	72144103	72208008	-423549	LOC102182748
Birth weight	3	72633592	72255708	72266649	-366943	RWDD3
Birth weight	3	72633592	72144103	72208008	-425584	LOC102182748
Birth weight	10	98201634	97815109	98344311	within	KCNN2
Birth weight	10	98202720	97815109	98344311	within	KCNN2
Birth weight	10	98204412	97815109	98344311	within	KCNN2
Birth weight	10	98206421	97815109	98344311	within	KCNN2
Birth weight	10	98206677	97815109	98344311	within	KCNN2
Birth weight	10	98208276	97815109	98344311	within	KCNN2
Birth weight	10	98209203	97815109	98344311	within	KCNN2
Birth weight	10	98210055	97815109	98344311	within	KCNN2
Birth weight	10	98210231	97815109	98344311	within	KCNN2
Birth weight	14	9568235	9015212	9154346	-413889	SLC26A7
Birth weight	14	9568235	9796667	9950464	228432	RUNX1T1
Birth weight	14	9568252	9015212	9154346	-413906	SLC26A7
Birth weight	14	9568252	9796667	9950464	228415	RUNX1T1
Birth weight	14	54137103	53953167	53987657	-149446	YTHDF3
Birth weight	14	54137103	54022007	54055140	-81963	TTPA
Birth weight	14	54137103	54057749	54089939	-47164	GGH
Birth weight	14	54137103	54129546	54655604	within	NKAIN3
Birth weight	19	52517379	52013283	52019126	-498253	ENPP7
Birth weight	19	52517379	52530049	52535816	12670	LOC106503261
Birth weight	19	52517379	52544626	52553541	27247	ENGASE
Birth weight	19	52517379	52565630	52589842	48251	C1QTNF1
Birth weight	19	52517379	52598412	52614831	81033	CANT1
Birth weight	19	52517379	52624714	52634208	107335	LGALS3BP
Birth weight	19	52517379	52731265	52763791	213886	USP36
Birth weight	19	52517379	52994117	53030464	476738	PGS1
Birth weight	19	52517379	52668335	52723664	150956	TIMP2
Birth weight	19	52517379	52690824	52696887	173445	CEP295NL
Birth weight	19	52517379	52774422	52852086	257043	CYTH1
Birth weight	19	52517379	52898666	52999087	381287	DNAH17
Birth weight	19	52517379	52108429	52540805	within	RBFOX3
Birth weight	19	55261375	54809140	54812440	-448935	GALR2
Birth weight	19	55261375	54813303	54815130	-446245	LOC108638195
Birth weight	19	55261375	54947229	54951809	-309566	MRPL38
Birth weight	19	55261375	54953276	54958262	-303113	TRIM65
Birth weight	19	55261375	55044362	55047811	-213564	LOC102190909
Birth weight	19	55261375	55055928	55062873	-198502	GALK1
Birth weight	19	55261375	55074465	55074536	-186839	TRNAA-AGC-10
Birth weight	19	55261375	55152035	55160634	-100741	SMIM5
Birth weight	19	55261375	55300097	55301971	38722	LOC108638196
Birth weight	19	55261375	55445298	55449816	183923	MIF4GD
Birth weight	19	55261375	55449719	55453218	188344	MRPS7
Birth weight	19	55261375	55590997	55600593	329622	LOC108638216
Birth weight	19	55261375	55594047	55594119	332672	TRNAG-UCC-49
Birth weight	19	55261375	55601759	55601831	340384	TRNAG-UCC-50
Birth weight	19	55261375	55617258	55622079	355883	ATP5H
Birth weight	19	55261375	55625670	55625742	364295	TRNAR-CCU-18
Birth weight	19	55261375	55626210	55626282	364835	TRNAR-UCG
Birth weight	19	55261375	55626605	55626677	365230	TRNAR-CCU-19
Birth weight	19	55261375	55627107	55627179	365732	TRNAR-CCU-20
Birth weight	19	55261375	55640877	55643340	379502	LOC106503275
Birth weight	19	55261375	55645301	55656253	383926	CDR2L
Birth weight	19	55261375	55713176	55720135	451801	USH1G
Birth weight	19	55261375	54686547	54766651	-494724	RNF157
Birth weight	19	55261375	54767775	54772629	-488746	FOXJ1
Birth weight	19	55261375	54804474	54808665	-452710	ZACN
Birth weight	19	55261375	54817390	54841572	-419803	SRP68
Birth weight	19	55261375	54850577	54868743	-392632	EVPL
Birth weight	19	55261375	54869267	54873101	-388274	CDK3
Birth weight	19	55261375	54873700	54896198	-365177	TEN1
Birth weight	19	55261375	54921060	54942049	-319326	FBF1
Birth weight	19	55261375	54949394	54953710	-307665	LOC102190260
Birth weight	19	55261375	54964427	54968929	-292446	TRIM47
Birth weight	19	55261375	54984039	54991588	-269787	WBP2
Birth weight	19	55261375	54992346	55007213	-254162	UNC13D
Birth weight	19	55261375	55008220	55040632	-220743	UNK
Birth weight	19	55261375	55062985	55095442	-165933	ITGB4
Birth weight	19	55261375	55103569	55137024	-124351	SAP30BP
Birth weight	19	55261375	55136625	55166468	-94907	RECQL5
Birth weight	19	55261375	55147121	55148648	-112727	SMIM6
Birth weight	19	55261375	55208832	55243034	-18341	LLGL2
Birth weight	19	55261375	55244089	55251479	-9896	TSEN54
Birth weight	19	55261375	55249891	55265863	within	CASKIN2
Birth weight	19	55261375	55265675	55301043	4300	TMEM94
Birth weight	19	55261375	55343146	55409191	81771	GRB2
Birth weight	19	55261375	55453234	55467347	191859	GGA3
Birth weight	19	55261375	55468010	55494191	206635	NUP85
Birth weight	19	55261375	55507303	55516162	245928	SUMO2
Birth weight	19	55261375	55523668	55537930	262293	HN1
Birth weight	19	55261375	55540486	55542301	279111	NT5C
Birth weight	19	55261375	55542303	55560587	280928	ARMC7
Birth weight	19	55261375	55603033	55617061	341658	KCTD2
Birth weight	19	55261375	55633836	55640863	372461	MRPL58
Birth weight	19	55261375	55667053	55687995	405678	HID1
Birth weight	19	55261375	55688687	55695585	427312	OTOP3
Birth weight	19	55261375	55732502	55747838	471127	FADS6
Birth weight	19	55261375	55753537	55765012	492162	FDXR
Birth weight	19	55261375	54786679	54803732	-457643	EXOC7
Birth weight	19	55261375	54896226	54919975	-341400	ACOX1
Birth weight	19	55261375	55166471	55197252	-64123	MYO15B
Birth weight	19	55261375	55432919	55444399	171544	SLC25A19
Birth weight	19	55261375	55702649	55712358	441274	OTOP2
Birth weight	19	55261375	55560694	55577332	299319	SLC16A5
Weaning weight	19	56428712	56017653	56024662	-404050	LOC102188629
Weaning weight	19	56428712	56071404	56080297	-348415	LOC102173123
Weaning weight	19	56428712	56088761	56089876	-338836	LOC108638218
Weaning weight	19	56428712	56252874	56261184	-167528	GPR142
Weaning weight	19	56428712	56459954	56464247	31242	RPL38
Weaning weight	19	56428712	55864990	55932593	-496119	RAB37
Weaning weight	19	56428712	55995264	56000708	-428004	LOC102175987
Weaning weight	19	56428712	56048720	56055624	-373088	LOC108638217
Weaning weight	19	56428712	56147090	56168373	-260339	LOC102173969
Weaning weight	19	56428712	56186830	56203964	-224748	GPRC5C
Weaning weight	19	56428712	56261710	56267509	-161203	BTBD17
Weaning weight	19	56428712	56267611	56295730	-132982	KIF19
Weaning weight	19	56428712	56418555	56454124	within	TTYH2
Weaning weight	19	56428712	55961930	55972942	-455770	CD300E
Weaning weight	19	56428712	56091303	56101085	-327627	LOC102173413
Weaning weight	19	56428712	56304633	56409686	-19026	DNAI2
Weaning weight	19	56428712	56318051	56377671	-51041	RGS9
Weaning weight	20	13221613	13443406	13487657	221793	SREK1
Weaning weight	20	13221613	12701516	13044420	-177193	LOC102178014
Weaning weight	20	13221613	13533964	13661351	312351	ERBIN
Weaning weight	20	13227820	13443406	13487657	215586	SREK1
Weaning weight	20	13227820	12701516	13044420	-183400	LOC102178014
Weaning weight	20	13227820	13533964	13661351	306144	ERBIN
Weaning weight	23	16477721	16074933	16084313	-393408	RPP40
Weaning weight	23	16477721	16108208	16114897	-362824	PPP1R3G
Weaning weight	23	16477721	16631857	16641094	154136	NRN1
Weaning weight	23	16477721	16848419	16851619	370698	LOC108633505
Weaning weight	23	16477721	16965888	16969191	488167	C23H6orf229
Weaning weight	23	16477721	16153226	16157283	-320438	LOC102169818
Weaning weight	23	16477721	16951733	16962396	474012	GMNN
Weaning weight	23	16477721	15949704	16047013	-430708	CDYL
Weaning weight	23	16477721	16121141	16209647	-268074	LYRM4
Weaning weight	23	16477721	16209965	16515551	within	FARS2
Weaning weight	23	16477721	16901514	16914967	423793	C23H6orf62
Weaning weight	23	16477721	16972800	17082345	495079	FAM65B
Weaning weight	23	16477721	16707927	16848171	230206	F13A1
