# Supplementary material for: Genome-Wide Association Analysis Revealed Candidate Genes Related to Early Growth Traits in Inner Mongolia Cashmere Goats
Source: Vet Sci. 2025 Feb 20;12(3):192. doi: 10.3390/vetsci12030192 (PMC11946354; doi:10.3390/vetsci12030192)
Supplement: Supplementary file 1 [file vetsci-12-00192-s001.zip › Supplementary Table S4.xlsx]

## Sheet: Table S4
Table S4 GO enrichment analysis results of candidate genes of birth weight and weaning weight traits in IMCGs
ONTOLOGY	ID	Description	GeneRatio	BgRatio	pvalue	p.adjust	qvalue	geneID	Count
BP	GO:0032088	negative regulation of NF-kappaB transcription factor activity	3/44	39/9082	0.000858532	0.463519	0.463519	102182088/102169625/102168578	3
BP	GO:0033260	nuclear DNA replication	2/44	14/9082	0.00201177	0.463519	0.463519	102169794/100860987	2
BP	GO:0006412	translation	7/44	388/9082	0.00239947	0.463519	0.463519	102190617/102171369/102171095/102172387/102175441/106503296/102169537	7
MF	GO:0043022	ribosome binding	3/46	57/9707	0.00243672	0.399622	0.399622	102190617/102188706/102172387	3
BP	GO:0043043	peptide biosynthetic process	7/44	401/9082	0.00288841	0.463519	0.463519	102190617/102171369/102171095/102172387/102175441/106503296/102169537	7
BP	GO:0044786	cell cycle DNA replication	2/44	18/9082	0.00334107	0.463519	0.463519	102169794/100860987	2
BP	GO:0051053	negative regulation of DNA metabolic process	3/44	64/9082	0.00359782	0.463519	0.463519	102189990/102169794/100860987	3
BP	GO:0006518	peptide metabolic process	7/44	441/9082	0.00488605	0.513096	0.513096	102190617/102171369/102171095/102172387/102175441/106503296/102169537	7
BP	GO:0007566	embryo implantation	2/44	25/9082	0.00641182	0.513096	0.513096	102190617/102190909	2
BP	GO:0043604	amide biosynthetic process	7/44	464/9082	0.00643275	0.513096	0.513096	102190617/102171369/102171095/102172387/102175441/106503296/102169537	7
BP	GO:0043433	negative regulation of DNA-binding transcription factor activity	3/44	83/9082	0.00744387	0.513096	0.513096	102182088/102169625/102168578	3
MF	GO:0043021	ribonucleoprotein complex binding	3/46	87/9707	0.00799626	0.437129	0.437129	102190617/102188706/102172387	3
CC	GO:1990904	ribonucleoprotein complex	6/53	405/10567	0.0153205	0.417257	0.408162	102171095/102188706/102172387/102175441/106503296/102177017	6
BP	GO:2001251	negative regulation of chromosome organization	2/44	47/9082	0.0216015	0.513096	0.513096	102190909/102189990	2
CC	GO:0000313	organellar ribosome	2/53	47/10567	0.0231056	0.417257	0.408162	102171095/102175441	2
CC	GO:0005761	mitochondrial ribosome	2/53	47/10567	0.0231056	0.417257	0.408162	102171095/102175441	2
BP	GO:0006413	translational initiation	2/44	49/9082	0.0233573	0.513096	0.513096	102190617/102171369	2
BP	GO:0002181	cytoplasmic translation	2/44	52/9082	0.0260973	0.513096	0.513096	102171369/102172387	2
BP	GO:0002832	negative regulation of response to biotic stimulus	2/44	59/9082	0.0329662	0.513096	0.513096	102190617/102168578	2
BP	GO:0065004	protein-DNA complex assembly	2/44	61/9082	0.0350458	0.513096	0.513096	102190909/100860987	2
BP	GO:0006997	nucleus organization	2/44	67/9082	0.0415798	0.513096	0.513096	102178392/102190909	2
BP	GO:0008033	tRNA processing	2/44	67/9082	0.0415798	0.513096	0.513096	102177017/102169537	2
CC	GO:0098687	chromosomal region	3/53	157/10567	0.0439223	0.417257	0.408162	102190909/102189990/102171914	3
BP	GO:0072006	nephron development	2/44	70/9082	0.045006	0.513096	0.513096	102169625/102171914	2
MF	GO:0004549	tRNA-specific ribonuclease activity	1/46	10/9707	0.0464117	0.482037	0.482037	102177017	1
MF	GO:0008191	metalloendopeptidase inhibitor activity	1/46	10/9707	0.0464117	0.482037	0.482037	102178107	1
MF	GO:0017110	nucleoside diphosphate phosphatase activity	1/46	10/9707	0.0464117	0.482037	0.482037	102177094	1
BP	GO:0032102	negative regulation of response to external stimulus	3/44	167/9082	0.0466978	0.513096	0.513096	102190617/102176825/102168578	3
BP	GO:0007565	female pregnancy	2/44	72/9082	0.0473467	0.513096	0.513096	102190617/102190909	2
BP	GO:0009151	purine deoxyribonucleotide metabolic process	1/44	10/9082	0.0474278	0.513096	0.513096	102172480	1
BP	GO:0009173	pyrimidine ribonucleoside monophosphate metabolic process	1/44	10/9082	0.0474278	0.513096	0.513096	102172480	1
BP	GO:0046049	UMP metabolic process	1/44	10/9082	0.0474278	0.513096	0.513096	102172480	1
BP	GO:0072010	glomerular epithelium development	1/44	10/9082	0.0474278	0.513096	0.513096	102169625	1
BP	GO:0072529	pyrimidine-containing compound catabolic process	1/44	10/9082	0.0474278	0.513096	0.513096	102172480	1
BP	GO:1905048	regulation of metallopeptidase activity	1/44	10/9082	0.0474278	0.513096	0.513096	102178107	1
CC	GO:0005759	mitochondrial matrix	3/53	163/10567	0.048179	0.417257	0.408162	102171095/102175441/102169537	3
BP	GO:0007596	blood coagulation	2/44	73/9082	0.0485337	0.513096	0.513096	102176825/102169238	2
BP	GO:0032200	telomere organization	2/44	73/9082	0.0485337	0.513096	0.513096	102190909/102189990	2
MF	GO:0003714	transcription corepressor activity	2/46	75/9707	0.0490018	0.482037	0.482037	102171993/100860987	2
CC	GO:0000776	kinetochore	2/53	71/10567	0.0492349	0.417257	0.408162	102190909/102171914	2
BP	GO:0006261	DNA-templated DNA replication	2/44	74/9082	0.0497315	0.513096	0.513096	102169794/100860987	2
MF	GO:0015252	proton channel activity	1/46	11/9707	0.0509352	0.482037	0.482037	102176559	1
BP	GO:0044703	multi-organism reproductive process	2/44	75/9082	0.05094	0.513096	0.513096	102190617/102190909	2
BP	GO:0048469	cell maturation	2/44	75/9082	0.05094	0.513096	0.513096	102190909/102169625	2
BP	GO:0006613	cotranslational protein targeting to membrane	1/44	11/9082	0.0520478	0.513096	0.513096	102188706	1
BP	GO:0006614	SRP-dependent cotranslational protein targeting to membrane	1/44	11/9082	0.0520478	0.513096	0.513096	102188706	1
BP	GO:0009264	deoxyribonucleotide catabolic process	1/44	11/9082	0.0520478	0.513096	0.513096	102172480	1
BP	GO:0030261	chromosome condensation	1/44	11/9082	0.0520478	0.513096	0.513096	102190909	1
BP	GO:0035929	steroid hormone secretion	1/44	11/9082	0.0520478	0.513096	0.513096	102176825	1
BP	GO:0043605	amide catabolic process	1/44	11/9082	0.0520478	0.513096	0.513096	102172480	1
BP	GO:0046386	deoxyribose phosphate catabolic process	1/44	11/9082	0.0520478	0.513096	0.513096	102172480	1
BP	GO:0060713	labyrinthine layer morphogenesis	1/44	11/9082	0.0520478	0.513096	0.513096	102170356	1
BP	GO:0071312	cellular response to alkaloid	1/44	11/9082	0.0520478	0.513096	0.513096	102169794	1
BP	GO:0071605	monocyte chemotactic protein-1 production	1/44	11/9082	0.0520478	0.513096	0.513096	102168578	1
BP	GO:0090330	regulation of platelet aggregation	1/44	11/9082	0.0520478	0.513096	0.513096	102176825	1
BP	GO:0071637	regulation of monocyte chemotactic protein-1 production	1/44	11/9082	0.0520478	0.513096	0.513096	102168578	1
BP	GO:0007599	hemostasis	2/44	76/9082	0.0521592	0.513096	0.513096	102176825/102169238	2
BP	GO:0050817	coagulation	2/44	76/9082	0.0521592	0.513096	0.513096	102176825/102169238	2
BP	GO:0022408	negative regulation of cell-cell adhesion	2/44	77/9082	0.0533888	0.513096	0.513096	102176825/102169625	2
CC	GO:0032391	photoreceptor connecting cilium	1/53	11/10567	0.0538336	0.417257	0.408162	102176119	1
MF	GO:0005048	signal sequence binding	1/46	12/9707	0.0554378	0.482037	0.482037	102188706	1
MF	GO:0015651	quaternary ammonium group transmembrane transporter activity	1/46	12/9707	0.0554378	0.482037	0.482037	102170815	1
MF	GO:0017056	structural constituent of nuclear pore	1/46	12/9707	0.0554378	0.482037	0.482037	102171914	1
MF	GO:1990380	K48-linked deubiquitinase activity	1/46	12/9707	0.0554378	0.482037	0.482037	102178392	1
BP	GO:0050777	negative regulation of immune response	2/44	79/9082	0.0558791	0.513096	0.513096	102190617/102169625	2
BP	GO:0002455	humoral immune response mediated by circulating immunoglobulin	1/44	12/9082	0.056646	0.513096	0.513096	102169625	1
BP	GO:0002507	tolerance induction	1/44	12/9082	0.056646	0.513096	0.513096	102169625	1
BP	GO:0009162	deoxyribonucleoside monophosphate metabolic process	1/44	12/9082	0.056646	0.513096	0.513096	102172480	1
BP	GO:0019320	hexose catabolic process	1/44	12/9082	0.056646	0.513096	0.513096	102172661	1
BP	GO:0033233	regulation of protein sumoylation	1/44	12/9082	0.056646	0.513096	0.513096	102182088	1
BP	GO:0034508	centromere complex assembly	1/44	12/9082	0.056646	0.513096	0.513096	102190909	1
BP	GO:0045948	positive regulation of translational initiation	1/44	12/9082	0.056646	0.513096	0.513096	102190617	1
BP	GO:0046040	IMP metabolic process	1/44	12/9082	0.056646	0.513096	0.513096	102172480	1
BP	GO:0060339	negative regulation of type I interferon-mediated signaling pathway	1/44	12/9082	0.056646	0.513096	0.513096	102190617	1
BP	GO:0032682	negative regulation of chemokine production	1/44	12/9082	0.056646	0.513096	0.513096	102168578	1
CC	GO:0005840	ribosome	3/53	176/10567	0.0580721	0.417257	0.408162	102171095/102175441/106503296	3
BP	GO:0034470	ncRNA processing	3/44	183/9082	0.0583802	0.513096	0.513096	102178392/102177017/102169537	3
BP	GO:0017148	negative regulation of translation	2/44	81/9082	0.0584099	0.513096	0.513096	102190617/102172387	2
BP	GO:0044706	multi-multicellular organism process	2/44	81/9082	0.0584099	0.513096	0.513096	102190617/102190909	2
MF	GO:0005154	epidermal growth factor receptor binding	1/46	13/9707	0.0599195	0.482037	0.482037	102170356	1
BP	GO:0001556	oocyte maturation	1/44	13/9082	0.0612224	0.513096	0.513096	102190909	1
BP	GO:0009129	pyrimidine nucleoside monophosphate metabolic process	1/44	13/9082	0.0612224	0.513096	0.513096	102172480	1
BP	GO:0033081	regulation of T cell differentiation in thymus	1/44	13/9082	0.0612224	0.513096	0.513096	102169625	1
BP	GO:0050869	negative regulation of B cell activation	1/44	13/9082	0.0612224	0.513096	0.513096	102169625	1
BP	GO:0060122	inner ear receptor cell stereocilium organization	1/44	13/9082	0.0612224	0.513096	0.513096	102176119	1
BP	GO:0060669	embryonic placenta morphogenesis	1/44	13/9082	0.0612224	0.513096	0.513096	102170356	1
BP	GO:1904357	negative regulation of telomere maintenance via telomere lengthening	1/44	13/9082	0.0612224	0.513096	0.513096	102189990	1
BP	GO:2000042	negative regulation of double-strand break repair via homologous recombination	1/44	13/9082	0.0612224	0.513096	0.513096	102169794	1
BP	GO:0051090	regulation of DNA-binding transcription factor activity	3/44	189/9082	0.0630882	0.513096	0.513096	102182088/102169625/102168578	3
CC	GO:0000314	organellar small ribosomal subunit	1/53	13/10567	0.0633113	0.417257	0.408162	102171095	1
CC	GO:0005763	mitochondrial small ribosomal subunit	1/53	13/10567	0.0633113	0.417257	0.408162	102171095	1
BP	GO:0006898	receptor-mediated endocytosis	2/44	85/9082	0.0635891	0.513096	0.513096	102176119/102170356	2
BP	GO:0050866	negative regulation of cell activation	2/44	85/9082	0.0635891	0.513096	0.513096	102176825/102169625	2
MF	GO:0005504	fatty acid binding	1/46	14/9707	0.0643804	0.482037	0.482037	102170734	1
CC	GO:0098798	mitochondrial protein-containing complex	3/53	185/10567	0.0654436	0.417257	0.408162	102171095/102175441/102176749	3
BP	GO:0010543	regulation of platelet activation	1/44	14/9082	0.065777	0.513096	0.513096	102176825	1
BP	GO:0036260	RNA capping	1/44	14/9082	0.065777	0.513096	0.513096	102177017	1
BP	GO:0046365	monosaccharide catabolic process	1/44	14/9082	0.065777	0.513096	0.513096	102172661	1
BP	GO:0019752	carboxylic acid metabolic process	5/44	453/9082	0.066453	0.513096	0.513096	102190334/102172661/102176827/102170734/102169537	5
MF	GO:0030159	signaling receptor complex adaptor activity	1/46	15/9707	0.0688205	0.482037	0.482037	102170356	1
BP	GO:0009410	response to xenobiotic stimulus	2/44	89/9082	0.0689187	0.513096	0.513096	102188706/102169794	2
CC	GO:0030055	cell-substrate junction	2/53	86/10567	0.0690861	0.417257	0.408162	102188706/102168578	2
BP	GO:0006270	DNA replication initiation	1/44	15/9082	0.0703101	0.513096	0.513096	100860987	1
BP	GO:0006541	glutamine metabolic process	1/44	15/9082	0.0703101	0.513096	0.513096	102190334	1
BP	GO:0034110	regulation of homotypic cell-cell adhesion	1/44	15/9082	0.0703101	0.513096	0.513096	102176825	1
BP	GO:0035088	establishment or maintenance of apical/basal cell polarity	1/44	15/9082	0.0703101	0.513096	0.513096	102169625	1
BP	GO:0061245	establishment or maintenance of bipolar cell polarity	1/44	15/9082	0.0703101	0.513096	0.513096	102169625	1
BP	GO:0072583	clathrin-dependent endocytosis	1/44	15/9082	0.0703101	0.513096	0.513096	102176119	1
BP	GO:0039532	negative regulation of viral-induced cytoplasmic pattern recognition receptor signaling pathway	1/44	15/9082	0.0703101	0.513096	0.513096	102168578	1
BP	GO:0043436	oxoacid metabolic process	5/44	462/9082	0.0710617	0.513096	0.513096	102190334/102172661/102176827/102170734/102169537	5
BP	GO:0034249	negative regulation of amide metabolic process	2/44	91/9082	0.0716376	0.513096	0.513096	102190617/102172387	2
BP	GO:0002683	negative regulation of immune system process	3/44	200/9082	0.0721664	0.513096	0.513096	102190617/102169625/102168578	3
CC	GO:0000803	sex chromosome	1/53	15/10567	0.0726958	0.417257	0.408162	102190909	1
BP	GO:0006082	organic acid metabolic process	5/44	466/9082	0.0731666	0.513096	0.513096	102190334/102172661/102176827/102170734/102169537	5
BP	GO:0010629	negative regulation of gene expression	5/44	466/9082	0.0731666	0.513096	0.513096	102190617/102190909/102169625/102172387/102168578	5
MF	GO:0019200	carbohydrate kinase activity	1/46	16/9707	0.0732401	0.482037	0.482037	102172661	1
MF	GO:0003712	transcription coregulator activity	3/46	206/9707	0.0735479	0.482037	0.482037	102171993/102171819/100860987	3
BP	GO:0002920	regulation of humoral immune response	1/44	16/9082	0.0748216	0.513096	0.513096	102169625	1
BP	GO:0018149	peptide cross-linking	1/44	16/9082	0.0748216	0.513096	0.513096	102169238	1
BP	GO:0043279	response to alkaloid	1/44	16/9082	0.0748216	0.513096	0.513096	102169794	1
BP	GO:0044060	regulation of endocrine process	1/44	16/9082	0.0748216	0.513096	0.513096	102176825	1
BP	GO:0045494	photoreceptor cell maintenance	1/44	16/9082	0.0748216	0.513096	0.513096	102176119	1
BP	GO:0046471	phosphatidylglycerol metabolic process	1/44	16/9082	0.0748216	0.513096	0.513096	102187432	1
BP	GO:0048246	macrophage chemotaxis	1/44	16/9082	0.0748216	0.513096	0.513096	102171914	1
MF	GO:0042162	telomeric DNA binding	1/46	17/9707	0.0776391	0.482037	0.482037	102189990	1
CC	GO:0016607	nuclear speck	3/53	200/10567	0.0786378	0.417257	0.408162	102178392/102176119/102168578	3
BP	GO:0016226	iron-sulfur cluster assembly	1/44	17/9082	0.0793118	0.513096	0.513096	102176749	1
BP	GO:0031163	metallo-sulfur cluster assembly	1/44	17/9082	0.0793118	0.513096	0.513096	102176749	1
BP	GO:0032205	negative regulation of telomere maintenance	1/44	17/9082	0.0793118	0.513096	0.513096	102189990	1
BP	GO:0032715	negative regulation of interleukin-6 production	1/44	17/9082	0.0793118	0.513096	0.513096	102169625	1
BP	GO:0034063	stress granule assembly	1/44	17/9082	0.0793118	0.513096	0.513096	102190617	1
BP	GO:0034243	regulation of transcription elongation by RNA polymerase II	1/44	17/9082	0.0793118	0.513096	0.513096	102169794	1
BP	GO:2000765	regulation of cytoplasmic translation	1/44	17/9082	0.0793118	0.513096	0.513096	102172387	1
MF	GO:0015101	organic cation transmembrane transporter activity	1/46	18/9707	0.0820177	0.482037	0.482037	102170815	1
MF	GO:0046875	ephrin receptor binding	1/46	18/9707	0.0820177	0.482037	0.482037	102170356	1
MF	GO:0090482	vitamin transmembrane transporter activity	1/46	18/9707	0.0820177	0.482037	0.482037	102170815	1
CC	GO:0044391	ribosomal subunit	2/53	95/10567	0.0820566	0.417257	0.408162	102171095/102175441	2
BP	GO:0002707	negative regulation of lymphocyte mediated immunity	1/44	18/9082	0.0837807	0.513096	0.513096	102169625	1
BP	GO:0016242	negative regulation of macroautophagy	1/44	18/9082	0.0837807	0.513096	0.513096	102178392	1
MF	GO:0000993	RNA polymerase II complex binding	1/46	19/9707	0.086376	0.482037	0.482037	102169794	1
CC	GO:0008180	COP9 signalosome	1/53	18/10567	0.0865999	0.417257	0.408162	102170356	1
CC	GO:0097546	ciliary base	1/53	18/10567	0.0865999	0.417257	0.408162	102176119	1
BP	GO:0009154	purine ribonucleotide catabolic process	1/44	19/9082	0.0882283	0.513096	0.513096	102172480	1
BP	GO:0030195	negative regulation of blood coagulation	1/44	19/9082	0.0882283	0.513096	0.513096	102176825	1
BP	GO:1900047	negative regulation of hemostasis	1/44	19/9082	0.0882283	0.513096	0.513096	102176825	1
BP	GO:2000279	negative regulation of DNA biosynthetic process	1/44	19/9082	0.0882283	0.513096	0.513096	102189990	1
BP	GO:2000780	negative regulation of double-strand break repair	1/44	19/9082	0.0882283	0.513096	0.513096	102169794	1
BP	GO:0006399	tRNA metabolic process	2/44	103/9082	0.0886521	0.513096	0.513096	102177017/102169537	2
BP	GO:0044403	biological process involved in symbiotic interaction	2/44	103/9082	0.0886521	0.513096	0.513096	102191648/102187349	2
BP	GO:0071695	anatomical structure maturation	2/44	104/9082	0.0901207	0.513096	0.513096	102190909/102169625	2
MF	GO:0043175	RNA polymerase core enzyme binding	1/46	20/9707	0.090714	0.482037	0.482037	102169794	1
MF	GO:0071949	FAD binding	1/46	20/9707	0.090714	0.482037	0.482037	102170734	1
CC	GO:0043204	perikaryon	1/53	19/10567	0.091189	0.417257	0.408162	102186905	1
BP	GO:0001895	retina homeostasis	1/44	20/9082	0.0926549	0.513096	0.513096	102176119	1
BP	GO:0003338	metanephros morphogenesis	1/44	20/9082	0.0926549	0.513096	0.513096	102169625	1
BP	GO:0009394	2'-deoxyribonucleotide metabolic process	1/44	20/9082	0.0926549	0.513096	0.513096	102172480	1
BP	GO:0016925	protein sumoylation	1/44	20/9082	0.0926549	0.513096	0.513096	102182088	1
BP	GO:0030838	positive regulation of actin filament polymerization	1/44	20/9082	0.0926549	0.513096	0.513096	102170356	1
BP	GO:0045738	negative regulation of DNA repair	1/44	20/9082	0.0926549	0.513096	0.513096	102169794	1
BP	GO:0045746	negative regulation of Notch signaling pathway	1/44	20/9082	0.0926549	0.513096	0.513096	102189157	1
BP	GO:0048599	oocyte development	1/44	20/9082	0.0926549	0.513096	0.513096	102190909	1
BP	GO:0060119	inner ear receptor cell development	1/44	20/9082	0.0926549	0.513096	0.513096	102176119	1
BP	GO:0060479	lung cell differentiation	1/44	20/9082	0.0926549	0.513096	0.513096	102169625	1
BP	GO:0060487	lung epithelial cell differentiation	1/44	20/9082	0.0926549	0.513096	0.513096	102169625	1
BP	GO:0140353	lipid export from cell	1/44	20/9082	0.0926549	0.513096	0.513096	102176825	1
BP	GO:0051052	regulation of DNA metabolic process	3/44	223/9082	0.0929223	0.513096	0.513096	102189990/102169794/100860987	3
MF	GO:0008028	monocarboxylic acid transmembrane transporter activity	1/46	21/9707	0.0950318	0.482037	0.482037	102172757	1
MF	GO:0015605	organophosphate ester transmembrane transporter activity	1/46	21/9707	0.0950318	0.482037	0.482037	102170815	1
MF	GO:0008514	organic anion transmembrane transporter activity	2/46	110/9707	0.0955089	0.482037	0.482037	102170815/102172757	2
CC	GO:1902555	endoribonuclease complex	1/53	20/10567	0.0957555	0.417257	0.408162	102177017	1
MF	GO:0016755	aminoacyltransferase activity	3/46	231/9707	0.0958627	0.482037	0.482037	102169332/102171548/102169238	3
BP	GO:0002704	negative regulation of leukocyte mediated immunity	1/44	21/9082	0.0970605	0.513096	0.513096	102169625	1
BP	GO:0009261	ribonucleotide catabolic process	1/44	21/9082	0.0970605	0.513096	0.513096	102172480	1
BP	GO:0009262	deoxyribonucleotide metabolic process	1/44	21/9082	0.0970605	0.513096	0.513096	102172480	1
BP	GO:0009994	oocyte differentiation	1/44	21/9082	0.0970605	0.513096	0.513096	102190909	1
BP	GO:0019692	deoxyribose phosphate metabolic process	1/44	21/9082	0.0970605	0.513096	0.513096	102172480	1
BP	GO:0045047	protein targeting to ER	1/44	21/9082	0.0970605	0.513096	0.513096	102188706	1
BP	GO:0045910	negative regulation of DNA recombination	1/44	21/9082	0.0970605	0.513096	0.513096	102169794	1
BP	GO:0060986	endocrine hormone secretion	1/44	21/9082	0.0970605	0.513096	0.513096	102176825	1
BP	GO:0050687	negative regulation of defense response to virus	1/44	21/9082	0.0970605	0.513096	0.513096	102168578	1
BP	GO:0019318	hexose metabolic process	2/44	109/9082	0.0975716	0.513096	0.513096	102176825/102172661	2
BP	GO:0033044	regulation of chromosome organization	2/44	110/9082	0.0990827	0.513096	0.513096	102190909/102189990	2
MF	GO:0008234	cysteine-type peptidase activity	2/46	113/9707	0.0999344	0.482037	0.482037	102190334/102178392	2
BP	GO:0006195	purine nucleotide catabolic process	1/44	22/9082	0.101445	0.513096	0.513096	102172480	1
BP	GO:0050819	negative regulation of coagulation	1/44	22/9082	0.101445	0.513096	0.513096	102176825	1
BP	GO:0060711	labyrinthine layer development	1/44	22/9082	0.101445	0.513096	0.513096	102170356	1
BP	GO:0072523	purine-containing compound catabolic process	1/44	22/9082	0.101445	0.513096	0.513096	102172480	1
BP	GO:1905517	macrophage migration	1/44	22/9082	0.101445	0.513096	0.513096	102171914	1
BP	GO:0007162	negative regulation of cell adhesion	2/44	112/9082	0.102125	0.513096	0.513096	102176825/102169625	2
BP	GO:0050776	regulation of immune response	4/44	369/9082	0.102201	0.513096	0.513096	102190617/102169625/102170356/102168578	4
BP	GO:0031348	negative regulation of defense response	2/44	113/9082	0.103656	0.513096	0.513096	102190617/102168578	2
CC	GO:0001917	photoreceptor inner segment	1/53	22/10567	0.104821	0.417257	0.408162	102176119	1
CC	GO:0015030	Cajal body	1/53	22/10567	0.104821	0.417257	0.408162	102176119	1
BP	GO:0002183	cytoplasmic translational initiation	1/44	23/9082	0.105809	0.513096	0.513096	102171369	1
BP	GO:0002823	negative regulation of adaptive immune response based on somatic recombination of immune receptors built from immunoglobulin superfamily domains	1/44	23/9082	0.105809	0.513096	0.513096	102169625	1
BP	GO:0009218	pyrimidine ribonucleotide metabolic process	1/44	23/9082	0.105809	0.513096	0.513096	102172480	1
BP	GO:0035850	epithelial cell differentiation involved in kidney development	1/44	23/9082	0.105809	0.513096	0.513096	102169625	1
BP	GO:0035987	endodermal cell differentiation	1/44	23/9082	0.105809	0.513096	0.513096	102170356	1
BP	GO:0048009	insulin-like growth factor receptor signaling pathway	1/44	23/9082	0.105809	0.513096	0.513096	102170356	1
BP	GO:0090630	activation of GTPase activity	1/44	23/9082	0.105809	0.513096	0.513096	102169625	1
BP	GO:0006605	protein targeting	2/44	115/9082	0.106737	0.513096	0.513096	102188706/102168578	2
CC	GO:0035869	ciliary transition zone	1/53	23/10567	0.10932	0.417257	0.408162	102176119	1
BP	GO:0002712	regulation of B cell mediated immunity	1/44	24/9082	0.110152	0.513096	0.513096	102169625	1
BP	GO:0002889	regulation of immunoglobulin mediated immune response	1/44	24/9082	0.110152	0.513096	0.513096	102169625	1
BP	GO:0032835	glomerulus development	1/44	24/9082	0.110152	0.513096	0.513096	102169625	1
BP	GO:0052372	modulation by symbiont of entry into host	1/44	24/9082	0.110152	0.513096	0.513096	102187349	1
BP	GO:0070527	platelet aggregation	1/44	24/9082	0.110152	0.513096	0.513096	102176825	1
BP	GO:0072599	establishment of protein localization to endoplasmic reticulum	1/44	24/9082	0.110152	0.513096	0.513096	102188706	1
BP	GO:1903311	regulation of mRNA metabolic process	2/44	118/9082	0.111405	0.513096	0.513096	102190617/102186905	2
MF	GO:0005044	scavenger receptor activity	1/46	25/9707	0.112104	0.493339	0.493339	102177374	1
MF	GO:0033293	monocarboxylic acid binding	1/46	25/9707	0.112104	0.493339	0.493339	102170734	1
BP	GO:0005996	monosaccharide metabolic process	2/44	119/9082	0.112973	0.513096	0.513096	102176825/102172661	2
CC	GO:0000307	cyclin-dependent protein kinase holoenzyme complex	1/53	24/10567	0.113797	0.417257	0.408162	102189157	1
CC	GO:1905348	endonuclease complex	1/53	24/10567	0.113797	0.417257	0.408162	102177017	1
BP	GO:0009167	purine ribonucleoside monophosphate metabolic process	1/44	25/9082	0.114475	0.513096	0.513096	102172480	1
BP	GO:0032784	regulation of DNA-templated transcription elongation	1/44	25/9082	0.114475	0.513096	0.513096	102169794	1
BP	GO:0045581	negative regulation of T cell differentiation	1/44	25/9082	0.114475	0.513096	0.513096	102169625	1
BP	GO:0050853	B cell receptor signaling pathway	1/44	25/9082	0.114475	0.513096	0.513096	102170356	1
BP	GO:0060338	regulation of type I interferon-mediated signaling pathway	1/44	25/9082	0.114475	0.513096	0.513096	102190617	1
BP	GO:0050878	regulation of body fluid levels	2/44	122/9082	0.117713	0.513096	0.513096	102176825/102169238	2
CC	GO:0000793	condensed chromosome	2/53	118/10567	0.118118	0.41763	0.408527	102190909/102171914	2
MF	GO:0035091	phosphatidylinositol binding	2/46	125/9707	0.118186	0.493339	0.493339	102171648/102187349	2
BP	GO:0001706	endoderm formation	1/44	26/9082	0.118777	0.513096	0.513096	102170356	1
BP	GO:0002820	negative regulation of adaptive immune response	1/44	26/9082	0.118777	0.513096	0.513096	102169625	1
BP	GO:0032210	regulation of telomere maintenance via telomerase	1/44	26/9082	0.118777	0.513096	0.513096	102189990	1
BP	GO:0042130	negative regulation of T cell proliferation	1/44	26/9082	0.118777	0.513096	0.513096	102169625	1
BP	GO:0060113	inner ear receptor cell differentiation	1/44	26/9082	0.118777	0.513096	0.513096	102176119	1
BP	GO:0060428	lung epithelium development	1/44	26/9082	0.118777	0.513096	0.513096	102169625	1
BP	GO:0090329	regulation of DNA-templated DNA replication	1/44	26/9082	0.118777	0.513096	0.513096	100860987	1
BP	GO:0044092	negative regulation of molecular function	4/44	391/9082	0.119637	0.513096	0.513096	102182088/102178107/102169625/102168578	4
MF	GO:0001784	phosphotyrosine residue binding	1/46	27/9707	0.120521	0.493339	0.493339	102170356	1
BP	GO:0009126	purine nucleoside monophosphate metabolic process	1/44	27/9082	0.123058	0.513096	0.513096	102172480	1
BP	GO:0030193	regulation of blood coagulation	1/44	27/9082	0.123058	0.513096	0.513096	102176825	1
BP	GO:0043903	regulation of biological process involved in symbiotic interaction	1/44	27/9082	0.123058	0.513096	0.513096	102187349	1
BP	GO:2000379	positive regulation of reactive oxygen species metabolic process	1/44	27/9082	0.123058	0.513096	0.513096	102170356	1
BP	GO:0071824	protein-DNA complex organization	3/44	253/9082	0.12326	0.513096	0.513096	102178392/102190909/100860987	3
BP	GO:0001818	negative regulation of cytokine production	2/44	126/9082	0.12411	0.513096	0.513096	102169625/102168578	2
MF	GO:0070063	RNA polymerase binding	1/46	28/9707	0.1247	0.493339	0.493339	102169794	1
BP	GO:0050885	neuromuscular process controlling balance	1/44	28/9082	0.127319	0.513096	0.513096	102176119	1
BP	GO:0060337	type I interferon-mediated signaling pathway	1/44	28/9082	0.127319	0.513096	0.513096	102190617	1
BP	GO:0071357	cellular response to type I interferon	1/44	28/9082	0.127319	0.513096	0.513096	102190617	1
BP	GO:1900046	regulation of hemostasis	1/44	28/9082	0.127319	0.513096	0.513096	102176825	1
MF	GO:1901682	sulfur compound transmembrane transporter activity	1/46	29/9707	0.12886	0.493339	0.493339	102170815	1
BP	GO:0006887	exocytosis	2/44	129/9082	0.128963	0.513096	0.513096	102173503/102187349	2
BP	GO:0030032	lamellipodium assembly	1/44	29/9082	0.13156	0.513096	0.513096	102171914	1
BP	GO:0042490	mechanoreceptor differentiation	1/44	29/9082	0.13156	0.513096	0.513096	102176119	1
BP	GO:0044458	motile cilium assembly	1/44	29/9082	0.13156	0.513096	0.513096	102169625	1
BP	GO:0045620	negative regulation of lymphocyte differentiation	1/44	29/9082	0.13156	0.513096	0.513096	102169625	1
BP	GO:0061005	cell differentiation involved in kidney development	1/44	29/9082	0.13156	0.513096	0.513096	102169625	1
MF	GO:0005518	collagen binding	1/46	30/9707	0.133001	0.493339	0.493339	102176825	1
MF	GO:1902936	phosphatidylinositol bisphosphate binding	1/46	30/9707	0.133001	0.493339	0.493339	102187349	1
BP	GO:0006260	DNA replication	2/44	133/9082	0.135504	0.513096	0.513096	102169794/100860987	2
BP	GO:0009166	nucleotide catabolic process	1/44	30/9082	0.135781	0.513096	0.513096	102172480	1
BP	GO:0031507	heterochromatin formation	1/44	30/9082	0.135781	0.513096	0.513096	102190909	1
BP	GO:0032945	negative regulation of mononuclear cell proliferation	1/44	30/9082	0.135781	0.513096	0.513096	102169625	1
BP	GO:0034340	response to type I interferon	1/44	30/9082	0.135781	0.513096	0.513096	102190617	1
BP	GO:0048259	regulation of receptor-mediated endocytosis	1/44	30/9082	0.135781	0.513096	0.513096	102176119	1
BP	GO:0050672	negative regulation of lymphocyte proliferation	1/44	30/9082	0.135781	0.513096	0.513096	102169625	1
BP	GO:0061045	negative regulation of wound healing	1/44	30/9082	0.135781	0.513096	0.513096	102176825	1
BP	GO:1904356	regulation of telomere maintenance via telomere lengthening	1/44	30/9082	0.135781	0.513096	0.513096	102189990	1
BP	GO:0099072	regulation of postsynaptic membrane neurotransmitter receptor levels	1/44	30/9082	0.135781	0.513096	0.513096	102168578	1
CC	GO:0005643	nuclear pore	1/53	29/10567	0.135853	0.433854	0.424398	102171914	1
CC	GO:0005844	polysome	1/53	29/10567	0.135853	0.433854	0.424398	102172387	1
CC	GO:0034707	chloride channel complex	1/53	29/10567	0.135853	0.433854	0.424398	102175330	1
BP	GO:0021700	developmental maturation	2/44	134/9082	0.137152	0.513096	0.513096	102190909/102169625	2
BP	GO:0001960	negative regulation of cytokine-mediated signaling pathway	1/44	31/9082	0.139982	0.513096	0.513096	102190617	1
BP	GO:0006278	RNA-templated DNA biosynthetic process	1/44	31/9082	0.139982	0.513096	0.513096	102189990	1
BP	GO:0007004	telomere maintenance via telomerase	1/44	31/9082	0.139982	0.513096	0.513096	102189990	1
BP	GO:0032370	positive regulation of lipid transport	1/44	31/9082	0.139982	0.513096	0.513096	102176825	1
BP	GO:0050818	regulation of coagulation	1/44	31/9082	0.139982	0.513096	0.513096	102176825	1
BP	GO:0006066	alcohol metabolic process	2/44	137/9082	0.14212	0.513096	0.513096	102172661/102174063	2
BP	GO:0001822	kidney development	2/44	138/9082	0.143785	0.513096	0.513096	102169625/102171914	2
BP	GO:0006220	pyrimidine nucleotide metabolic process	1/44	32/9082	0.144163	0.513096	0.513096	102172480	1
BP	GO:0006368	transcription elongation by RNA polymerase II	1/44	32/9082	0.144163	0.513096	0.513096	102169794	1
BP	GO:0006446	regulation of translational initiation	1/44	32/9082	0.144163	0.513096	0.513096	102190617	1
BP	GO:0070664	negative regulation of leukocyte proliferation	1/44	32/9082	0.144163	0.513096	0.513096	102169625	1
BP	GO:0070972	protein localization to endoplasmic reticulum	1/44	32/9082	0.144163	0.513096	0.513096	102188706	1
BP	GO:0097306	cellular response to alcohol	1/44	32/9082	0.144163	0.513096	0.513096	102169794	1
MF	GO:0000049	tRNA binding	1/46	33/9707	0.145307	0.493339	0.493339	102169537	1
MF	GO:0001098	basal transcription machinery binding	1/46	33/9707	0.145307	0.493339	0.493339	102169794	1
MF	GO:0001099	basal RNA polymerase II transcription machinery binding	1/46	33/9707	0.145307	0.493339	0.493339	102169794	1
MF	GO:0003678	DNA helicase activity	1/46	33/9707	0.145307	0.493339	0.493339	102169794	1
MF	GO:0045309	protein phosphorylated amino acid binding	1/46	33/9707	0.145307	0.493339	0.493339	102170356	1
BP	GO:0006396	RNA processing	4/44	422/9082	0.146264	0.513096	0.513096	102178392/102186905/102177017/102169537	4
BP	GO:0035082	axoneme assembly	1/44	33/9082	0.148324	0.513096	0.513096	102169625	1
BP	GO:0048477	oogenesis	1/44	33/9082	0.148324	0.513096	0.513096	102190909	1
BP	GO:0060761	negative regulation of response to cytokine stimulus	1/44	33/9082	0.148324	0.513096	0.513096	102190617	1
BP	GO:1901292	nucleoside phosphate catabolic process	1/44	33/9082	0.148324	0.513096	0.513096	102172480	1
BP	GO:1901655	cellular response to ketone	1/44	33/9082	0.148324	0.513096	0.513096	102169794	1
BP	GO:0039531	regulation of viral-induced cytoplasmic pattern recognition receptor signaling pathway	1/44	33/9082	0.148324	0.513096	0.513096	102168578	1
BP	GO:0032787	monocarboxylic acid metabolic process	3/44	276/9082	0.148685	0.513096	0.513096	102172661/102176827/102170734	3
MF	GO:0030971	receptor tyrosine kinase binding	1/46	34/9707	0.149371	0.493339	0.493339	102170356	1
BP	GO:0007204	positive regulation of cytosolic calcium ion concentration	1/44	34/9082	0.152465	0.519187	0.519187	102176825	1
BP	GO:0032273	positive regulation of protein polymerization	1/44	34/9082	0.152465	0.519187	0.519187	102170356	1
BP	GO:0032543	mitochondrial translation	1/44	34/9082	0.152465	0.519187	0.519187	102175441	1
CC	GO:0000315	organellar large ribosomal subunit	1/53	33/10567	0.15311	0.443202	0.433541	102175441	1
CC	GO:0005762	mitochondrial large ribosomal subunit	1/53	33/10567	0.15311	0.443202	0.433541	102175441	1
CC	GO:0097733	photoreceptor cell cilium	1/53	33/10567	0.15311	0.443202	0.433541	102176119	1
MF	GO:0004812	aminoacyl-tRNA ligase activity	1/46	35/9707	0.153417	0.493339	0.493339	102169537	1
BP	GO:0006418	tRNA aminoacylation for protein translation	1/44	35/9082	0.156587	0.526738	0.526738	102169537	1
BP	GO:0072001	renal system development	2/44	146/9082	0.157253	0.526738	0.526738	102169625/102171914	2
CC	GO:0015935	small ribosomal subunit	1/53	34/10567	0.157371	0.443202	0.433541	102171095	1
MF	GO:0004521	RNA endonuclease activity	1/46	36/9707	0.157443	0.496551	0.496551	102177017	1
BP	GO:0006635	fatty acid beta-oxidation	1/44	36/9082	0.160689	0.526738	0.526738	102170734	1
BP	GO:0030166	proteoglycan biosynthetic process	1/44	36/9082	0.160689	0.526738	0.526738	102177094	1
BP	GO:0070828	heterochromatin organization	1/44	36/9082	0.160689	0.526738	0.526738	102190909	1
MF	GO:0035591	signaling adaptor activity	1/46	37/9707	0.16145	0.498795	0.498795	102170356	1
BP	GO:0009161	ribonucleoside monophosphate metabolic process	1/44	37/9082	0.164771	0.526738	0.526738	102172480	1
BP	GO:0033077	T cell differentiation in thymus	1/44	37/9082	0.164771	0.526738	0.526738	102169625	1
BP	GO:0034109	homotypic cell-cell adhesion	1/44	37/9082	0.164771	0.526738	0.526738	102176825	1
BP	GO:0051851	modulation by host of symbiont process	1/44	37/9082	0.164771	0.526738	0.526738	102191648	1
BP	GO:0071479	cellular response to ionizing radiation	1/44	37/9082	0.164771	0.526738	0.526738	102170356	1
BP	GO:0097581	lamellipodium organization	1/44	37/9082	0.164771	0.526738	0.526738	102171914	1
BP	GO:1905954	positive regulation of lipid localization	1/44	37/9082	0.164771	0.526738	0.526738	102176825	1
BP	GO:0034660	ncRNA metabolic process	3/44	290/9082	0.164949	0.526738	0.526738	102178392/102177017/102169537	3
CC	GO:0099023	vesicle tethering complex	1/53	36/10567	0.16583	0.443202	0.433541	102187349	1
BP	GO:0010906	regulation of glucose metabolic process	1/44	38/9082	0.168834	0.526738	0.526738	102176825	1
BP	GO:0043039	tRNA aminoacylation	1/44	38/9082	0.168834	0.526738	0.526738	102169537	1
BP	GO:0045824	negative regulation of innate immune response	1/44	38/9082	0.168834	0.526738	0.526738	102190617	1
BP	GO:0140888	interferon-mediated signaling pathway	1/44	38/9082	0.168834	0.526738	0.526738	102190617	1
BP	GO:0042060	wound healing	2/44	153/9082	0.169232	0.526738	0.526738	102176825/102169238	2
CC	GO:0016604	nuclear body	4/53	431/10567	0.169293	0.443202	0.433541	102178392/102176119/102168578/102176749	4
MF	GO:0038024	cargo receptor activity	1/46	39/9707	0.16941	0.498795	0.498795	102177374	1
MF	GO:0048029	monosaccharide binding	1/46	39/9707	0.16941	0.498795	0.498795	102172661	1
CC	GO:0070161	anchoring junction	3/53	284/10567	0.170118	0.443202	0.433541	102188706/102170356/102168578	3
BP	GO:0050900	leukocyte migration	2/44	154/9082	0.170956	0.526738	0.526738	102169625/102171914	2
BP	GO:0007492	endoderm development	1/44	39/9082	0.172878	0.526738	0.526738	102170356	1
BP	GO:0008543	fibroblast growth factor receptor signaling pathway	1/44	39/9082	0.172878	0.526738	0.526738	102170356	1
BP	GO:0010833	telomere maintenance via telomere lengthening	1/44	39/9082	0.172878	0.526738	0.526738	102189990	1
BP	GO:0043038	amino acid activation	1/44	39/9082	0.172878	0.526738	0.526738	102169537	1
BP	GO:0051304	chromosome separation	1/44	39/9082	0.172878	0.526738	0.526738	102169794	1
MF	GO:0017124	SH3 domain binding	1/46	40/9707	0.173362	0.498795	0.498795	102170356	1
BP	GO:1901652	response to peptide	2/44	157/9082	0.176148	0.526738	0.526738	102170356/102168578	2
BP	GO:0006612	protein targeting to membrane	1/44	40/9082	0.176902	0.526738	0.526738	102188706	1
BP	GO:0010569	regulation of double-strand break repair via homologous recombination	1/44	40/9082	0.176902	0.526738	0.526738	102169794	1
BP	GO:0030168	platelet activation	1/44	40/9082	0.176902	0.526738	0.526738	102176825	1
BP	GO:0030858	positive regulation of epithelial cell differentiation	1/44	40/9082	0.176902	0.526738	0.526738	102169625	1
BP	GO:0050886	endocrine process	1/44	40/9082	0.176902	0.526738	0.526738	102176825	1
BP	GO:0072527	pyrimidine-containing compound metabolic process	1/44	40/9082	0.176902	0.526738	0.526738	102172480	1
BP	GO:0006354	DNA-templated transcription elongation	1/44	41/9082	0.180907	0.526738	0.526738	102169794	1
MF	GO:0005254	chloride channel activity	1/46	42/9707	0.181211	0.509751	0.509751	102175330	1
BP	GO:0044282	small molecule catabolic process	2/44	162/9082	0.184859	0.526738	0.526738	102172661/102170734	2
BP	GO:0032602	chemokine production	1/44	42/9082	0.184894	0.526738	0.526738	102168578	1
BP	GO:0044409	entry into host	1/44	42/9082	0.184894	0.526738	0.526738	102187349	1
BP	GO:0032642	regulation of chemokine production	1/44	42/9082	0.184894	0.526738	0.526738	102168578	1
BP	GO:1903035	negative regulation of response to wounding	1/44	42/9082	0.184894	0.526738	0.526738	102176825	1
BP	GO:0050688	regulation of defense response to virus	1/44	42/9082	0.184894	0.526738	0.526738	102168578	1
CC	GO:0010494	cytoplasmic stress granule	1/53	41/10567	0.186614	0.446326	0.436597	102190617	1
CC	GO:0097731	9+0 non-motile cilium	1/53	41/10567	0.186614	0.446326	0.436597	102176119	1
BP	GO:0001892	embryonic placenta development	1/44	43/9082	0.188861	0.526738	0.526738	102170356	1
BP	GO:0008593	regulation of Notch signaling pathway	1/44	43/9082	0.188861	0.526738	0.526738	102189157	1
BP	GO:0009123	nucleoside monophosphate metabolic process	1/44	43/9082	0.188861	0.526738	0.526738	102172480	1
BP	GO:0010507	negative regulation of autophagy	1/44	43/9082	0.188861	0.526738	0.526738	102178392	1
BP	GO:0006631	fatty acid metabolic process	2/44	165/9082	0.190116	0.526738	0.526738	102176827/102170734	2
BP	GO:0032940	secretion by cell	3/44	311/9082	0.190301	0.526738	0.526738	102176825/102173503/102187349	3
CC	GO:0030426	growth cone	1/53	42/10567	0.19071	0.446326	0.436597	102187349	1
BP	GO:0006520	amino acid metabolic process	2/44	166/9082	0.191874	0.526738	0.526738	102190334/102169537	2
BP	GO:0009064	glutamine family amino acid metabolic process	1/44	44/9082	0.19281	0.526738	0.526738	102190334	1
BP	GO:0019751	polyol metabolic process	1/44	44/9082	0.19281	0.526738	0.526738	102172661	1
BP	GO:0036294	cellular response to decreased oxygen levels	1/44	44/9082	0.19281	0.526738	0.526738	102182088	1
BP	GO:0071456	cellular response to hypoxia	1/44	44/9082	0.19281	0.526738	0.526738	102182088	1
CC	GO:0000932	P-body	1/53	43/10567	0.194785	0.446326	0.436597	102190617	1
CC	GO:0030427	site of polarized growth	1/53	43/10567	0.194785	0.446326	0.436597	102187349	1
BP	GO:0050684	regulation of mRNA processing	1/44	45/9082	0.196739	0.526738	0.526738	102186905	1
BP	GO:0050864	regulation of B cell activation	1/44	45/9082	0.196739	0.526738	0.526738	102169625	1
BP	GO:0010639	negative regulation of organelle organization	2/44	169/9082	0.197159	0.526738	0.526738	102190909/102189990	2
CC	GO:0017053	transcription repressor complex	1/53	44/10567	0.19884	0.446326	0.436597	100860987	1
BP	GO:0007338	single fertilization	1/44	46/9082	0.20065	0.526738	0.526738	102190909	1
BP	GO:0031623	receptor internalization	1/44	46/9082	0.20065	0.526738	0.526738	102170356	1
BP	GO:0071466	cellular response to xenobiotic stimulus	1/44	46/9082	0.20065	0.526738	0.526738	102169794	1
BP	GO:0002757	immune response-activating signaling pathway	2/44	171/9082	0.200694	0.526738	0.526738	102170356/102168578	2
CC	GO:0005657	replication fork	1/53	45/10567	0.202875	0.446326	0.436597	102169794	1
BP	GO:0016064	immunoglobulin mediated immune response	1/44	47/9082	0.204543	0.526738	0.526738	102169625	1
BP	GO:0019724	B cell mediated immunity	1/44	47/9082	0.204543	0.526738	0.526738	102169625	1
BP	GO:0051028	mRNA transport	1/44	47/9082	0.204543	0.526738	0.526738	102171914	1
BP	GO:0051702	biological process involved in interaction with symbiont	1/44	47/9082	0.204543	0.526738	0.526738	102191648	1
BP	GO:0070647	protein modification by small protein conjugation or removal	4/44	486/9082	0.207697	0.526738	0.526738	102182088/102178392/102169332/102171548	4
BP	GO:0043254	regulation of protein-containing complex assembly	2/44	175/9082	0.207787	0.526738	0.526738	102190909/102170356	2
BP	GO:0002698	negative regulation of immune effector process	1/44	48/9082	0.208416	0.526738	0.526738	102169625	1
BP	GO:0007173	epidermal growth factor receptor signaling pathway	1/44	48/9082	0.208416	0.526738	0.526738	102170356	1
BP	GO:0032368	regulation of lipid transport	1/44	48/9082	0.208416	0.526738	0.526738	102176825	1
BP	GO:0042472	inner ear morphogenesis	1/44	48/9082	0.208416	0.526738	0.526738	102176119	1
BP	GO:0006417	regulation of translation	2/44	177/9082	0.211345	0.526738	0.526738	102190617/102172387	2
MF	GO:0005253	monoatomic anion channel activity	1/46	50/9707	0.211883	0.509751	0.509751	102175330	1
MF	GO:0042826	histone deacetylase binding	1/46	50/9707	0.211883	0.509751	0.509751	100860987	1
BP	GO:0001656	metanephros development	1/44	49/9082	0.212272	0.526738	0.526738	102169625	1
BP	GO:0009062	fatty acid catabolic process	1/44	49/9082	0.212272	0.526738	0.526738	102170734	1
BP	GO:0032204	regulation of telomere maintenance	1/44	49/9082	0.212272	0.526738	0.526738	102189990	1
BP	GO:0050779	RNA destabilization	1/44	49/9082	0.212272	0.526738	0.526738	102190617	1
BP	GO:0051897	positive regulation of phosphatidylinositol 3-kinase/protein kinase B signal transduction	1/44	49/9082	0.212272	0.526738	0.526738	102176825	1
BP	GO:0061157	mRNA destabilization	1/44	49/9082	0.212272	0.526738	0.526738	102190617	1
BP	GO:0097305	response to alcohol	1/44	49/9082	0.212272	0.526738	0.526738	102169794	1
BP	GO:1901654	response to ketone	1/44	49/9082	0.212272	0.526738	0.526738	102169794	1
BP	GO:0034655	nucleobase-containing compound catabolic process	2/44	178/9082	0.213126	0.526738	0.526738	102190617/102172480	2
CC	GO:0097730	non-motile cilium	1/53	48/10567	0.214861	0.462419	0.45234	102176119	1
MF	GO:1990782	protein tyrosine kinase binding	1/46	51/9707	0.215637	0.509751	0.509751	102170356	1
BP	GO:0001578	microtubule bundle formation	1/44	50/9082	0.216109	0.526738	0.526738	102169625	1
BP	GO:0006029	proteoglycan metabolic process	1/44	50/9082	0.216109	0.526738	0.526738	102177094	1
BP	GO:0006096	glycolytic process	1/44	50/9082	0.216109	0.526738	0.526738	102172661	1
BP	GO:0044344	cellular response to fibroblast growth factor stimulus	1/44	50/9082	0.216109	0.526738	0.526738	102170356	1
BP	GO:0061014	positive regulation of mRNA catabolic process	1/44	50/9082	0.216109	0.526738	0.526738	102190617	1
BP	GO:0071774	response to fibroblast growth factor	1/44	50/9082	0.216109	0.526738	0.526738	102170356	1
BP	GO:0002764	immune response-regulating signaling pathway	2/44	180/9082	0.216693	0.526738	0.526738	102170356/102168578	2
BP	GO:0007292	female gamete generation	1/44	51/9082	0.219928	0.526738	0.526738	102190909	1
BP	GO:0050868	negative regulation of T cell activation	1/44	51/9082	0.219928	0.526738	0.526738	102169625	1
BP	GO:0022407	regulation of cell-cell adhesion	2/44	183/9082	0.222056	0.526738	0.526738	102176825/102169625	2
BP	GO:0009615	response to virus	2/44	183/9082	0.222056	0.526738	0.526738	102191648/102168578	2
BP	GO:0140352	export from cell	3/44	337/9082	0.222997	0.526738	0.526738	102176825/102173503/102187349	3
MF	GO:0019903	protein phosphatase binding	1/46	53/9707	0.223093	0.509751	0.509751	102170356	1
MF	GO:0051219	phosphoprotein binding	1/46	53/9707	0.223093	0.509751	0.509751	102170356	1
BP	GO:0044000	movement in host	1/44	52/9082	0.223728	0.526738	0.526738	102187349	1
BP	GO:1902106	negative regulation of leukocyte differentiation	1/44	52/9082	0.223728	0.526738	0.526738	102169625	1
MF	GO:0043130	ubiquitin binding	1/46	54/9707	0.226795	0.509751	0.509751	102171648	1
MF	GO:0050660	flavin adenine dinucleotide binding	1/46	54/9707	0.226795	0.509751	0.509751	102170734	1
BP	GO:0008584	male gonad development	1/44	53/9082	0.227511	0.526738	0.526738	102190909	1
BP	GO:0019395	fatty acid oxidation	1/44	53/9082	0.227511	0.526738	0.526738	102170734	1
BP	GO:0061041	regulation of wound healing	1/44	53/9082	0.227511	0.526738	0.526738	102176825	1
CC	GO:0005730	nucleolus	4/53	488/10567	0.228124	0.480516	0.470042	102178392/102171369/102188706/102170356	4
MF	GO:0008289	lipid binding	3/46	349/9707	0.228699	0.509751	0.509751	102171648/102187349/102170734	3
MF	GO:0003697	single-stranded DNA binding	1/46	55/9707	0.230479	0.509751	0.509751	102189990	1
BP	GO:0045088	regulation of innate immune response	2/44	188/9082	0.231019	0.526738	0.526738	102190617/102168578	2
BP	GO:0007368	determination of left/right symmetry	1/44	54/9082	0.231275	0.526738	0.526738	102169625	1
BP	GO:0008203	cholesterol metabolic process	1/44	54/9082	0.231275	0.526738	0.526738	102174063	1
BP	GO:0038127	ERBB signaling pathway	1/44	54/9082	0.231275	0.526738	0.526738	102170356	1
BP	GO:0046546	development of primary male sexual characteristics	1/44	54/9082	0.231275	0.526738	0.526738	102190909	1
BP	GO:0046887	positive regulation of hormone secretion	1/44	54/9082	0.231275	0.526738	0.526738	102176825	1
BP	GO:0050953	sensory perception of light stimulus	1/44	54/9082	0.231275	0.526738	0.526738	102176119	1
BP	GO:0060993	kidney morphogenesis	1/44	54/9082	0.231275	0.526738	0.526738	102169625	1
BP	GO:0071453	cellular response to oxygen levels	1/44	54/9082	0.231275	0.526738	0.526738	102182088	1
BP	GO:0140053	mitochondrial gene expression	1/44	54/9082	0.231275	0.526738	0.526738	102175441	1
BP	GO:1903707	negative regulation of hemopoiesis	1/44	54/9082	0.231275	0.526738	0.526738	102169625	1
BP	GO:1905952	regulation of lipid localization	1/44	54/9082	0.231275	0.526738	0.526738	102176825	1
BP	GO:0010243	response to organonitrogen compound	3/44	344/9082	0.232	0.526738	0.526738	102169794/102170356/102168578	3
BP	GO:0046434	organophosphate catabolic process	1/44	55/9082	0.235022	0.526738	0.526738	102172480	1
BP	GO:1903038	negative regulation of leukocyte cell-cell adhesion	1/44	55/9082	0.235022	0.526738	0.526738	102169625	1
BP	GO:0044270	cellular nitrogen compound catabolic process	2/44	192/9082	0.238209	0.526738	0.526738	102190617/102172480	2
BP	GO:0001657	ureteric bud development	1/44	56/9082	0.23875	0.526738	0.526738	102169625	1
BP	GO:0043484	regulation of RNA splicing	1/44	56/9082	0.23875	0.526738	0.526738	102186905	1
BP	GO:0060972	left/right pattern formation	1/44	56/9082	0.23875	0.526738	0.526738	102169625	1
BP	GO:1902652	secondary alcohol metabolic process	1/44	56/9082	0.23875	0.526738	0.526738	102174063	1
BP	GO:2000779	regulation of double-strand break repair	1/44	56/9082	0.23875	0.526738	0.526738	102169794	1
BP	GO:0062207	regulation of pattern recognition receptor signaling pathway	1/44	56/9082	0.23875	0.526738	0.526738	102168578	1
BP	GO:0046700	heterocycle catabolic process	2/44	193/9082	0.240009	0.526738	0.526738	102190617/102172480	2
MF	GO:0015108	chloride transmembrane transporter activity	1/46	58/9707	0.24143	0.509751	0.509751	102175330	1
CC	GO:0031901	early endosome membrane	1/53	55/10567	0.242145	0.489233	0.478569	102171648	1
CC	GO:1902554	serine/threonine protein kinase complex	1/53	55/10567	0.242145	0.489233	0.478569	102189157	1
BP	GO:0010466	negative regulation of peptidase activity	1/44	57/9082	0.242461	0.526738	0.526738	102178107	1
BP	GO:0072163	mesonephric epithelium development	1/44	57/9082	0.242461	0.526738	0.526738	102169625	1
BP	GO:0072164	mesonephric tubule development	1/44	57/9082	0.242461	0.526738	0.526738	102169625	1
MF	GO:0002020	protease binding	1/46	59/9707	0.245047	0.509751	0.509751	102178107	1
MF	GO:0004540	RNA nuclease activity	1/46	59/9707	0.245047	0.509751	0.509751	102177017	1
BP	GO:0007605	sensory perception of sound	1/44	58/9082	0.246155	0.526738	0.526738	102176119	1
BP	GO:0009799	specification of symmetry	1/44	58/9082	0.246155	0.526738	0.526738	102169625	1
BP	GO:0009855	determination of bilateral symmetry	1/44	58/9082	0.246155	0.526738	0.526738	102169625	1
BP	GO:0016125	sterol metabolic process	1/44	58/9082	0.246155	0.526738	0.526738	102174063	1
BP	GO:0016241	regulation of macroautophagy	1/44	58/9082	0.246155	0.526738	0.526738	102178392	1
BP	GO:0050657	nucleic acid transport	1/44	58/9082	0.246155	0.526738	0.526738	102171914	1
BP	GO:0050658	RNA transport	1/44	58/9082	0.246155	0.526738	0.526738	102171914	1
BP	GO:2000278	regulation of DNA biosynthetic process	1/44	58/9082	0.246155	0.526738	0.526738	102189990	1
BP	GO:2000377	regulation of reactive oxygen species metabolic process	1/44	58/9082	0.246155	0.526738	0.526738	102170356	1
BP	GO:0002753	cytosolic pattern recognition receptor signaling pathway	1/44	58/9082	0.246155	0.526738	0.526738	102168578	1
BP	GO:0006275	regulation of DNA replication	1/44	59/9082	0.24983	0.526738	0.526738	100860987	1
BP	GO:0009566	fertilization	1/44	59/9082	0.24983	0.526738	0.526738	102190909	1
BP	GO:0030833	regulation of actin filament polymerization	1/44	59/9082	0.24983	0.526738	0.526738	102170356	1
BP	GO:0032635	interleukin-6 production	1/44	59/9082	0.24983	0.526738	0.526738	102169625	1
BP	GO:0032675	regulation of interleukin-6 production	1/44	59/9082	0.24983	0.526738	0.526738	102169625	1
BP	GO:0051236	establishment of RNA localization	1/44	59/9082	0.24983	0.526738	0.526738	102171914	1
BP	GO:0072009	nephron epithelium development	1/44	59/9082	0.24983	0.526738	0.526738	102169625	1
BP	GO:1903313	positive regulation of mRNA metabolic process	1/44	59/9082	0.24983	0.526738	0.526738	102190617	1
MF	GO:0005198	structural molecule activity	3/46	366/9707	0.250288	0.509751	0.509751	102190909/102171914/106503296	3
BP	GO:0019439	aromatic compound catabolic process	2/44	200/9082	0.252628	0.526738	0.526738	102190617/102172480	2
BP	GO:0001823	mesonephros development	1/44	60/9082	0.253489	0.526738	0.526738	102169625	1
BP	GO:0006959	humoral immune response	1/44	60/9082	0.253489	0.526738	0.526738	102169625	1
BP	GO:0008286	insulin receptor signaling pathway	1/44	60/9082	0.253489	0.526738	0.526738	102170356	1
BP	GO:0034440	lipid oxidation	1/44	60/9082	0.253489	0.526738	0.526738	102170734	1
BP	GO:1902905	positive regulation of supramolecular fiber organization	1/44	60/9082	0.253489	0.526738	0.526738	102170356	1
CC	GO:0015934	large ribosomal subunit	1/53	58/10567	0.253552	0.502033	0.49109	102175441	1
BP	GO:0046903	secretion	3/44	362/9082	0.255464	0.529033	0.529033	102176825/102173503/102187349	3
MF	GO:0070851	growth factor receptor binding	1/46	62/9707	0.255795	0.509751	0.509751	102170356	1
BP	GO:0030010	establishment of cell polarity	1/44	61/9082	0.257129	0.529033	0.529033	102169625	1
BP	GO:0009100	glycoprotein metabolic process	2/44	203/9082	0.258045	0.529033	0.529033	102187164/102177094	2
BP	GO:0009611	response to wounding	2/44	203/9082	0.258045	0.529033	0.529033	102176825/102169238	2
BP	GO:0002253	activation of immune response	2/44	203/9082	0.258045	0.529033	0.529033	102170356/102168578	2
BP	GO:0000018	regulation of DNA recombination	1/44	62/9082	0.260753	0.529033	0.529033	102169794	1
BP	GO:0001704	formation of primary germ layer	1/44	62/9082	0.260753	0.529033	0.529033	102170356	1
BP	GO:0072329	monocarboxylic acid catabolic process	1/44	62/9082	0.260753	0.529033	0.529033	102170734	1
BP	GO:1903322	positive regulation of protein modification by small protein conjugation or removal	1/44	62/9082	0.260753	0.529033	0.529033	102182088	1
CC	GO:0036064	ciliary basal body	1/53	60/10567	0.261062	0.504119	0.493131	102176119	1
MF	GO:0016746	acyltransferase activity	3/46	375/9707	0.261853	0.509751	0.509751	102169332/102171548/102169238	3
MF	GO:0004843	cysteine-type deubiquitinase activity	1/46	64/9707	0.262877	0.509751	0.509751	102178392	1
MF	GO:0032182	ubiquitin-like protein binding	1/46	64/9707	0.262877	0.509751	0.509751	102171648	1
MF	GO:0004842	ubiquitin-protein transferase activity	2/46	211/9707	0.264168	0.509751	0.509751	102169332/102171548	2
BP	GO:0006090	pyruvate metabolic process	1/44	63/9082	0.264359	0.530777	0.530777	102172661	1
BP	GO:0045580	regulation of T cell differentiation	1/44	63/9082	0.264359	0.530777	0.530777	102169625	1
BP	GO:0050954	sensory perception of mechanical stimulus	1/44	63/9082	0.264359	0.530777	0.530777	102176119	1
BP	GO:0051701	biological process involved in interaction with host	1/44	63/9082	0.264359	0.530777	0.530777	102187349	1
CC	GO:0150034	distal axon	1/53	61/10567	0.26479	0.504119	0.493131	102187349	1
BP	GO:0006886	intracellular protein transport	3/44	371/9082	0.267335	0.535203	0.535203	102188706/102171648/102168578	3
MF	GO:0005543	phospholipid binding	2/46	213/9707	0.267702	0.509751	0.509751	102171648/102187349	2
BP	GO:0042471	ear morphogenesis	1/44	64/9082	0.267948	0.535203	0.535203	102176119	1
BP	GO:0034248	regulation of amide metabolic process	2/44	209/9082	0.268886	0.535598	0.535598	102190617/102172387	2
MF	GO:1901981	phosphatidylinositol phosphate binding	1/46	66/9707	0.269893	0.509751	0.509751	102187349	1
BP	GO:1901698	response to nitrogen compound	3/44	374/9082	0.271309	0.535598	0.535598	102169794/102170356/102168578	3
BP	GO:0030041	actin filament polymerization	1/44	65/9082	0.271519	0.535598	0.535598	102170356	1
BP	GO:0051495	positive regulation of cytoskeleton organization	1/44	65/9082	0.271519	0.535598	0.535598	102170356	1
BP	GO:0001701	in utero embryonic development	2/44	212/9082	0.274309	0.535598	0.535598	102172387/102170356	2
BP	GO:0002706	regulation of lymphocyte mediated immunity	1/44	66/9082	0.275074	0.535598	0.535598	102169625	1
BP	GO:0006633	fatty acid biosynthetic process	1/44	66/9082	0.275074	0.535598	0.535598	102176827	1
BP	GO:0046661	male sex differentiation	1/44	66/9082	0.275074	0.535598	0.535598	102190909	1
BP	GO:0050851	antigen receptor-mediated signaling pathway	1/44	66/9082	0.275074	0.535598	0.535598	102170356	1
BP	GO:0050905	neuromuscular process	1/44	66/9082	0.275074	0.535598	0.535598	102176119	1
CC	GO:0034451	centriolar satellite	1/53	64/10567	0.275862	0.505746	0.494722	102187349	1
CC	GO:1902911	protein kinase complex	1/53	64/10567	0.275862	0.505746	0.494722	102189157	1
BP	GO:1901361	organic cyclic compound catabolic process	2/44	214/9082	0.277924	0.537075	0.537075	102190617/102172480	2
BP	GO:0010212	response to ionizing radiation	1/44	67/9082	0.278612	0.537075	0.537075	102170356	1
BP	GO:0051250	negative regulation of lymphocyte activation	1/44	67/9082	0.278612	0.537075	0.537075	102169625	1
BP	GO:1903034	regulation of response to wounding	1/44	67/9082	0.278612	0.537075	0.537075	102176825	1
MF	GO:0019787	ubiquitin-like protein transferase activity	2/46	220/9707	0.28007	0.509751	0.509751	102169332/102171548	2
MF	GO:0030527	structural constituent of chromatin	1/46	69/9707	0.280295	0.509751	0.509751	102190909	1
MF	GO:0101005	deubiquitinase activity	1/46	69/9707	0.280295	0.509751	0.509751	102178392	1
BP	GO:0008064	regulation of actin polymerization or depolymerization	1/44	68/9082	0.282133	0.541163	0.541163	102170356	1
BP	GO:0030832	regulation of actin filament length	1/44	68/9082	0.282133	0.541163	0.541163	102170356	1
BP	GO:0001959	regulation of cytokine-mediated signaling pathway	1/44	69/9082	0.285637	0.545179	0.545179	102190617	1
BP	GO:0006109	regulation of carbohydrate metabolic process	1/44	69/9082	0.285637	0.545179	0.545179	102176825	1
BP	GO:0006403	RNA localization	1/44	70/9082	0.289124	0.548971	0.548971	102171914	1
BP	GO:0045727	positive regulation of translation	1/44	70/9082	0.289124	0.548971	0.548971	102190617	1
MF	GO:0019902	phosphatase binding	1/46	72/9707	0.290552	0.509751	0.509751	102170356	1
MF	GO:0031406	carboxylic acid binding	1/46	72/9707	0.290552	0.509751	0.509751	102170734	1
MF	GO:0043177	organic acid binding	1/46	72/9707	0.290552	0.509751	0.509751	102170734	1
MF	GO:0045182	translation regulator activity	1/46	72/9707	0.290552	0.509751	0.509751	102175441	1
BP	GO:0048568	embryonic organ development	2/44	221/9082	0.290571	0.548971	0.548971	102176119/102170356	2
BP	GO:1901615	organic hydroxy compound metabolic process	2/44	221/9082	0.290571	0.548971	0.548971	102172661/102174063	2
BP	GO:0000723	telomere maintenance	1/44	71/9082	0.292595	0.548971	0.548971	102189990	1
BP	GO:0007286	spermatid development	1/44	71/9082	0.292595	0.548971	0.548971	102190909	1
BP	GO:2000241	regulation of reproductive process	1/44	71/9082	0.292595	0.548971	0.548971	102190617	1
MF	GO:0005216	monoatomic ion channel activity	2/46	228/9707	0.294195	0.509751	0.509751	102176559/102175330	2
BP	GO:0010608	post-transcriptional regulation of gene expression	2/44	224/9082	0.295986	0.551199	0.551199	102190617/102172387	2
BP	GO:0043488	regulation of mRNA stability	1/44	72/9082	0.296049	0.551199	0.551199	102190617	1
BP	GO:0060759	regulation of response to cytokine stimulus	1/44	72/9082	0.296049	0.551199	0.551199	102190617	1
MF	GO:0046943	carboxylic acid transmembrane transporter activity	1/46	74/9707	0.29731	0.509751	0.509751	102172757	1
BP	GO:0071417	cellular response to organonitrogen compound	2/44	225/9082	0.29779	0.551199	0.551199	102169794/102170356	2
BP	GO:0001890	placenta development	1/44	73/9082	0.299487	0.551199	0.551199	102170356	1
BP	GO:0042129	regulation of T cell proliferation	1/44	73/9082	0.299487	0.551199	0.551199	102169625	1
BP	GO:0051896	regulation of phosphatidylinositol 3-kinase/protein kinase B signal transduction	1/44	73/9082	0.299487	0.551199	0.551199	102176825	1
BP	GO:1901136	carbohydrate derivative catabolic process	1/44	73/9082	0.299487	0.551199	0.551199	102172480	1
MF	GO:0015103	inorganic anion transmembrane transporter activity	1/46	75/9707	0.300666	0.509751	0.509751	102175330	1
MF	GO:0052689	carboxylic ester hydrolase activity	1/46	75/9707	0.300666	0.509751	0.509751	102175441	1
BP	GO:0016052	carbohydrate catabolic process	1/44	74/9082	0.302908	0.552765	0.552765	102172661	1
BP	GO:0048515	spermatid differentiation	1/44	74/9082	0.302908	0.552765	0.552765	102190909	1
BP	GO:0002831	regulation of response to biotic stimulus	2/44	228/9082	0.303199	0.552765	0.552765	102190617/102168578	2
BP	GO:0006325	chromatin organization	2/44	228/9082	0.303199	0.552765	0.552765	102178392/102190909	2
MF	GO:0004519	endonuclease activity	1/46	76/9707	0.304006	0.509751	0.509751	102177017	1
MF	GO:0005342	organic acid transmembrane transporter activity	1/46	76/9707	0.304006	0.509751	0.509751	102172757	1
MF	GO:0008509	monoatomic anion transmembrane transporter activity	1/46	76/9707	0.304006	0.509751	0.509751	102175330	1
BP	GO:0002822	regulation of adaptive immune response based on somatic recombination of immune receptors built from immunoglobulin superfamily domains	1/44	75/9082	0.306313	0.553791	0.553791	102169625	1
BP	GO:0031023	microtubule organizing center organization	1/44	75/9082	0.306313	0.553791	0.553791	102169625	1
BP	GO:0006897	endocytosis	2/44	230/9082	0.306801	0.553791	0.553791	102176119/102170356	2
MF	GO:0015078	proton transmembrane transporter activity	1/46	77/9707	0.30733	0.509751	0.509751	102176559	1
MF	GO:0019783	ubiquitin-like protein peptidase activity	1/46	77/9707	0.30733	0.509751	0.509751	102178392	1
CC	GO:0005777	peroxisome	1/53	73/10567	0.308105	0.544685	0.532813	102170734	1
CC	GO:0042579	microbody	1/53	73/10567	0.308105	0.544685	0.532813	102170734	1
BP	GO:0120031	plasma membrane bounded cell projection assembly	2/44	231/9082	0.308601	0.553791	0.553791	102169625/102171914	2
BP	GO:0032446	protein modification by small protein conjugation	3/44	402/9082	0.308703	0.553791	0.553791	102182088/102169332/102171548	3
BP	GO:0051248	negative regulation of protein metabolic process	3/44	402/9082	0.308703	0.553791	0.553791	102190617/102178107/102172387	3
BP	GO:0030031	cell projection assembly	2/44	232/9082	0.310401	0.553791	0.553791	102169625/102171914	2
BP	GO:0050865	regulation of cell activation	2/44	232/9082	0.310401	0.553791	0.553791	102176825/102169625	2
MF	GO:0004866	endopeptidase inhibitor activity	1/46	78/9707	0.310639	0.509751	0.509751	102178107	1
BP	GO:0002695	negative regulation of leukocyte activation	1/44	77/9082	0.313075	0.553791	0.553791	102169625	1
BP	GO:0006364	rRNA processing	1/44	77/9082	0.313075	0.553791	0.553791	102178392	1
BP	GO:0043487	regulation of RNA stability	1/44	77/9082	0.313075	0.553791	0.553791	102190617	1
BP	GO:0045619	regulation of lymphocyte differentiation	1/44	77/9082	0.313075	0.553791	0.553791	102169625	1
BP	GO:0072073	kidney epithelium development	1/44	77/9082	0.313075	0.553791	0.553791	102169625	1
MF	GO:0042277	peptide binding	1/46	79/9707	0.313932	0.509751	0.509751	102188706	1
BP	GO:0071478	cellular response to radiation	1/44	78/9082	0.316431	0.55845	0.55845	102170356	1
BP	GO:0000724	double-strand break repair via homologous recombination	1/44	79/9082	0.319771	0.559238	0.559238	102169794	1
BP	GO:0007163	establishment or maintenance of cell polarity	1/44	79/9082	0.319771	0.559238	0.559238	102169625	1
BP	GO:0008154	actin polymerization or depolymerization	1/44	79/9082	0.319771	0.559238	0.559238	102170356	1
BP	GO:0071356	cellular response to tumor necrosis factor	1/44	79/9082	0.319771	0.559238	0.559238	102168578	1
BP	GO:0008406	gonad development	1/44	80/9082	0.323096	0.559447	0.559447	102190909	1
BP	GO:0016579	protein deubiquitination	1/44	80/9082	0.323096	0.559447	0.559447	102178392	1
BP	GO:0061013	regulation of mRNA catabolic process	1/44	80/9082	0.323096	0.559447	0.559447	102190617	1
BP	GO:0071897	DNA biosynthetic process	1/44	80/9082	0.323096	0.559447	0.559447	102189990	1
MF	GO:0030414	peptidase inhibitor activity	1/46	82/9707	0.32372	0.52049	0.52049	102178107	1
BP	GO:0000725	recombinational repair	1/44	81/9082	0.326404	0.559447	0.559447	102169794	1
BP	GO:0001764	neuron migration	1/44	81/9082	0.326404	0.559447	0.559447	102172387	1
BP	GO:0002819	regulation of adaptive immune response	1/44	81/9082	0.326404	0.559447	0.559447	102169625	1
BP	GO:0006006	glucose metabolic process	1/44	81/9082	0.326404	0.559447	0.559447	102176825	1
BP	GO:1901875	positive regulation of post-translational protein modification	1/44	81/9082	0.326404	0.559447	0.559447	102182088	1
BP	GO:1901699	cellular response to nitrogen compound	2/44	242/9082	0.328347	0.561532	0.561532	102169794/102170356	2
BP	GO:0034250	positive regulation of amide metabolic process	1/44	82/9082	0.329697	0.561985	0.561985	102190617	1
MF	GO:0061135	endopeptidase regulator activity	1/46	84/9707	0.330169	0.525705	0.525705	102178107	1
BP	GO:0030036	actin cytoskeleton organization	2/44	244/9082	0.331924	0.561985	0.561985	102169625/102170356	2
BP	GO:0051276	chromosome organization	2/44	244/9082	0.331924	0.561985	0.561985	102190909/102189990	2
BP	GO:0031334	positive regulation of protein-containing complex assembly	1/44	83/9082	0.332974	0.561985	0.561985	102170356	1
BP	GO:0045137	development of primary sexual characteristics	1/44	83/9082	0.332974	0.561985	0.561985	102190909	1
BP	GO:0048839	inner ear development	1/44	83/9082	0.332974	0.561985	0.561985	102176119	1
BP	GO:0006974	DNA damage response	3/44	422/9082	0.3356	0.565022	0.565022	102189157/102169794/102170356	3
BP	GO:0046474	glycerophospholipid biosynthetic process	1/44	84/9082	0.336236	0.565022	0.565022	102187432	1
BP	GO:0001666	response to hypoxia	1/44	85/9082	0.339481	0.56678	0.56678	102182088	1
BP	GO:0015850	organic hydroxy compound transport	1/44	85/9082	0.339481	0.56678	0.56678	102176825	1
BP	GO:0032271	regulation of protein polymerization	1/44	85/9082	0.339481	0.56678	0.56678	102170356	1
BP	GO:0036293	response to decreased oxygen levels	1/44	86/9082	0.342712	0.56849	0.56849	102182088	1
BP	GO:0043547	positive regulation of GTPase activity	1/44	86/9082	0.342712	0.56849	0.56849	102169625	1
BP	GO:0050670	regulation of lymphocyte proliferation	1/44	86/9082	0.342712	0.56849	0.56849	102169625	1
CC	GO:0005925	focal adhesion	1/53	84/10567	0.345605	0.600261	0.587177	102188706	1
BP	GO:0002703	regulation of leukocyte mediated immunity	1/44	87/9082	0.345927	0.568939	0.568939	102169625	1
BP	GO:0015931	nucleobase-containing compound transport	1/44	87/9082	0.345927	0.568939	0.568939	102171914	1
BP	GO:0031330	negative regulation of cellular catabolic process	1/44	87/9082	0.345927	0.568939	0.568939	102178392	1
BP	GO:0032869	cellular response to insulin stimulus	1/44	87/9082	0.345927	0.568939	0.568939	102170356	1
MF	GO:0015267	channel activity	2/46	259/9707	0.348507	0.544335	0.544335	102176559/102175330	2
MF	GO:0022803	passive transmembrane transporter activity	2/46	259/9707	0.348507	0.544335	0.544335	102176559/102175330	2
BP	GO:0032944	regulation of mononuclear cell proliferation	1/44	88/9082	0.349126	0.56974	0.56974	102169625	1
BP	GO:0042098	T cell proliferation	1/44	88/9082	0.349126	0.56974	0.56974	102169625	1
BP	GO:0051099	positive regulation of binding	1/44	88/9082	0.349126	0.56974	0.56974	100860987	1
MF	GO:0004386	helicase activity	1/46	91/9707	0.35227	0.545022	0.545022	102169794	1
BP	GO:0006282	regulation of DNA repair	1/44	89/9082	0.35231	0.56974	0.56974	102169794	1
BP	GO:0007369	gastrulation	1/44	89/9082	0.35231	0.56974	0.56974	102170356	1
BP	GO:0030856	regulation of epithelial cell differentiation	1/44	89/9082	0.35231	0.56974	0.56974	102169625	1
BP	GO:0034612	response to tumor necrosis factor	1/44	89/9082	0.35231	0.56974	0.56974	102168578	1
BP	GO:0097529	myeloid leukocyte migration	1/44	89/9082	0.35231	0.56974	0.56974	102171914	1
BP	GO:0042770	signal transduction in response to DNA damage	1/44	90/9082	0.355479	0.572469	0.572469	102170356	1
BP	GO:0043491	phosphatidylinositol 3-kinase/protein kinase B signal transduction	1/44	90/9082	0.355479	0.572469	0.572469	102176825	1
BP	GO:0016072	rRNA metabolic process	1/44	91/9082	0.358633	0.572775	0.572775	102178392	1
BP	GO:0030100	regulation of endocytosis	1/44	91/9082	0.358633	0.572775	0.572775	102176119	1
BP	GO:0070646	protein modification by small protein removal	1/44	91/9082	0.358633	0.572775	0.572775	102178392	1
BP	GO:0072330	monocarboxylic acid biosynthetic process	1/44	91/9082	0.358633	0.572775	0.572775	102176827	1
BP	GO:0002684	positive regulation of immune system process	3/44	440/9082	0.359814	0.573477	0.573477	102169625/102170356/102168578	3
CC	GO:0032993	protein-DNA complex	3/53	428/10567	0.36382	0.612812	0.599454	102190909/102189990/102169794	3
BP	GO:0030595	leukocyte chemotaxis	1/44	93/9082	0.364895	0.580379	0.580379	102171914	1
CC	GO:0005802	trans-Golgi network	1/53	90/10567	0.365211	0.612812	0.599454	102171648	1
BP	GO:0051241	negative regulation of multicellular organismal process	3/44	446/9082	0.36787	0.581732	0.581732	102176825/102169625/102168578	3
BP	GO:0035264	multicellular organism growth	1/44	94/9082	0.368004	0.581732	0.581732	102190909	1
BP	GO:0040029	epigenetic regulation of gene expression	1/44	94/9082	0.368004	0.581732	0.581732	102190909	1
BP	GO:0070482	response to oxygen levels	1/44	95/9082	0.371098	0.585426	0.585426	102182088	1
CC	GO:0000786	nucleosome	1/53	92/10567	0.371617	0.613169	0.599804	102190909	1
MF	GO:0061134	peptidase regulator activity	1/46	99/9707	0.376656	0.571959	0.571959	102178107	1
BP	GO:0001894	tissue homeostasis	1/44	97/9082	0.377241	0.586736	0.586736	102176119	1
BP	GO:0002429	immune response-activating cell surface receptor signaling pathway	1/44	97/9082	0.377241	0.586736	0.586736	102170356	1
BP	GO:0030324	lung development	1/44	97/9082	0.377241	0.586736	0.586736	102169625	1
BP	GO:0045017	glycerolipid biosynthetic process	1/44	97/9082	0.377241	0.586736	0.586736	102187432	1
BP	GO:0045861	negative regulation of proteolysis	1/44	97/9082	0.377241	0.586736	0.586736	102178107	1
BP	GO:0060249	anatomical structure homeostasis	1/44	97/9082	0.377241	0.586736	0.586736	102176119	1
BP	GO:0070663	regulation of leukocyte proliferation	1/44	97/9082	0.377241	0.586736	0.586736	102169625	1
CC	GO:0043025	neuronal cell body	1/53	95/10567	0.381108	0.61852	0.605038	102186905	1
MF	GO:0019904	protein domain specific binding	2/46	278/9707	0.381193	0.573538	0.573538	102188706/102170356	2
BP	GO:0031329	regulation of cellular catabolic process	2/44	273/9082	0.383148	0.590261	0.590261	102190617/102178392	2
BP	GO:0002520	immune system development	1/44	99/9082	0.383326	0.590261	0.590261	102169625	1
BP	GO:0007219	Notch signaling pathway	1/44	99/9082	0.383326	0.590261	0.590261	102189157	1
BP	GO:0030258	lipid modification	1/44	99/9082	0.383326	0.590261	0.590261	102170734	1
BP	GO:0030323	respiratory tube development	1/44	99/9082	0.383326	0.590261	0.590261	102169625	1
BP	GO:0030029	actin filament-based process	2/44	276/9082	0.388365	0.59509	0.59509	102169625/102170356	2
MF	GO:0033218	amide binding	1/46	103/9707	0.38851	0.579233	0.579233	102188706	1
BP	GO:0032496	response to lipopolysaccharide	1/44	101/9082	0.389353	0.59509	0.59509	102168578	1
BP	GO:0072593	reactive oxygen species metabolic process	1/44	101/9082	0.389353	0.59509	0.59509	102170356	1
BP	GO:0002449	lymphocyte mediated immunity	1/44	102/9082	0.392344	0.59509	0.59509	102169625	1
BP	GO:0008654	phospholipid biosynthetic process	1/44	102/9082	0.392344	0.59509	0.59509	102187432	1
BP	GO:0043583	ear development	1/44	102/9082	0.392344	0.59509	0.59509	102176119	1
BP	GO:0050821	protein stabilization	1/44	102/9082	0.392344	0.59509	0.59509	102178392	1
BP	GO:0046883	regulation of hormone secretion	1/44	103/9082	0.395322	0.59509	0.59509	102176825	1
BP	GO:0071375	cellular response to peptide hormone stimulus	1/44	103/9082	0.395322	0.59509	0.59509	102170356	1
CC	GO:0005938	cell cortex	1/53	100/10567	0.396615	0.62255	0.608981	102187349	1
CC	GO:0016323	basolateral plasma membrane	1/53	100/10567	0.396615	0.62255	0.608981	102168578	1
BP	GO:0044255	cellular lipid metabolic process	3/44	468/9082	0.397278	0.59509	0.59509	102187432/102176827/102170734	3
BP	GO:0002768	immune response-regulating cell surface receptor signaling pathway	1/44	104/9082	0.398285	0.59509	0.59509	102170356	1
BP	GO:0032101	regulation of response to external stimulus	3/44	469/9082	0.398608	0.59509	0.59509	102190617/102176825/102168578	3
BP	GO:0006259	DNA metabolic process	3/44	470/9082	0.399938	0.59509	0.59509	102189990/102169794/100860987	3
BP	GO:0043408	regulation of MAPK cascade	2/44	283/9082	0.400465	0.59509	0.59509	102176825/102170356	2
BP	GO:0001649	osteoblast differentiation	1/44	105/9082	0.401234	0.59509	0.59509	102190909	1
BP	GO:0044242	cellular lipid catabolic process	1/44	105/9082	0.401234	0.59509	0.59509	102170734	1
BP	GO:0110053	regulation of actin filament organization	1/44	105/9082	0.401234	0.59509	0.59509	102170356	1
BP	GO:1901605	alpha-amino acid metabolic process	1/44	105/9082	0.401234	0.59509	0.59509	102190334	1
BP	GO:0009887	animal organ morphogenesis	3/44	473/9082	0.403923	0.59509	0.59509	102176119/102169625/100860987	3
BP	GO:0002064	epithelial cell development	1/44	106/9082	0.404169	0.59509	0.59509	102169625	1
BP	GO:0002237	response to molecule of bacterial origin	1/44	106/9082	0.404169	0.59509	0.59509	102168578	1
BP	GO:0010721	negative regulation of cell development	1/44	106/9082	0.404169	0.59509	0.59509	102169625	1
BP	GO:0051346	negative regulation of hydrolase activity	1/44	106/9082	0.404169	0.59509	0.59509	102178107	1
CC	GO:0036464	cytoplasmic ribonucleoprotein granule	1/53	103/10567	0.405735	0.62255	0.608981	102190617	1
MF	GO:0016874	ligase activity	1/46	109/9707	0.405878	0.599676	0.599676	102169537	1
BP	GO:0006402	mRNA catabolic process	1/44	107/9082	0.407089	0.595215	0.595215	102190617	1
BP	GO:0032984	protein-containing complex disassembly	1/44	107/9082	0.407089	0.595215	0.595215	102175441	1
BP	GO:0005975	carbohydrate metabolic process	2/44	287/9082	0.407333	0.595215	0.595215	102176825/102172661	2
BP	GO:0050778	positive regulation of immune response	2/44	287/9082	0.407333	0.595215	0.595215	102170356/102168578	2
CC	GO:0045111	intermediate filament cytoskeleton	1/53	104/10567	0.408745	0.62255	0.608981	102191648	1
BP	GO:0032868	response to insulin	1/44	108/9082	0.409996	0.595728	0.595728	102170356	1
BP	GO:0042113	B cell activation	1/44	108/9082	0.409996	0.595728	0.595728	102169625	1
BP	GO:1903532	positive regulation of secretion by cell	1/44	108/9082	0.409996	0.595728	0.595728	102176825	1
BP	GO:0007548	sex differentiation	1/44	109/9082	0.412889	0.596567	0.596567	102190909	1
BP	GO:0061138	morphogenesis of a branching epithelium	1/44	109/9082	0.412889	0.596567	0.596567	102170356	1
BP	GO:0090150	establishment of protein localization to membrane	1/44	109/9082	0.412889	0.596567	0.596567	102188706	1
BP	GO:0002221	pattern recognition receptor signaling pathway	1/44	110/9082	0.415768	0.598489	0.598489	102168578	1
BP	GO:0060541	respiratory system development	1/44	110/9082	0.415768	0.598489	0.598489	102169625	1
MF	GO:0003729	mRNA binding	1/46	113/9707	0.417188	0.610883	0.610883	102172387	1
BP	GO:0002758	innate immune response-activating signaling pathway	1/44	112/9082	0.421485	0.604467	0.604467	102168578	1
BP	GO:0051260	protein homooligomerization	1/44	112/9082	0.421485	0.604467	0.604467	102175161	1
BP	GO:0051129	negative regulation of cellular component organization	2/44	296/9082	0.422654	0.605022	0.605022	102190909/102189990	2
CC	GO:0000228	nuclear chromosome	1/53	109/10567	0.423572	0.629367	0.615649	102190909	1
BP	GO:0046651	lymphocyte proliferation	1/44	114/9082	0.427146	0.610322	0.610322	102169625	1
MF	GO:0004518	nuclease activity	1/46	117/9707	0.428287	0.620078	0.620078	102177017	1
CC	GO:0035770	ribonucleoprotein granule	1/53	111/10567	0.4294	0.629367	0.615649	102190617	1
BP	GO:0001763	morphogenesis of a branching structure	1/44	115/9082	0.429957	0.613204	0.613204	102170356	1
MF	GO:0030246	carbohydrate binding	1/46	118/9707	0.43103	0.620078	0.620078	102172661	1
BP	GO:0071345	cellular response to cytokine stimulus	2/44	301/9082	0.431083	0.613679	0.613679	102190617/102168578	2
CC	GO:0009925	basal plasma membrane	1/53	112/10567	0.432292	0.629367	0.615649	102168578	1
BP	GO:0002460	adaptive immune response based on somatic recombination of immune receptors built from immunoglobulin superfamily domains	1/44	116/9082	0.432754	0.614925	0.614925	102169625	1
BP	GO:0032943	mononuclear cell proliferation	1/44	117/9082	0.435538	0.616613	0.616613	102169625	1
BP	GO:0051047	positive regulation of secretion	1/44	117/9082	0.435538	0.616613	0.616613	102176825	1
MF	GO:0003713	transcription coactivator activity	1/46	121/9707	0.43918	0.626308	0.626308	102171819	1
BP	GO:0007281	germ cell development	1/44	119/9082	0.441065	0.618772	0.618772	102190909	1
BP	GO:0016054	organic acid catabolic process	1/44	119/9082	0.441065	0.618772	0.618772	102170734	1
BP	GO:0046395	carboxylic acid catabolic process	1/44	119/9082	0.441065	0.618772	0.618772	102170734	1
BP	GO:0051258	protein polymerization	1/44	119/9082	0.441065	0.618772	0.618772	102170356	1
BP	GO:1903320	regulation of protein modification by small protein conjugation or removal	1/44	119/9082	0.441065	0.618772	0.618772	102182088	1
BP	GO:0008610	lipid biosynthetic process	2/44	308/9082	0.44278	0.620053	0.620053	102187432/102176827	2
CC	GO:0044297	cell body	1/53	116/10567	0.443718	0.636639	0.622763	102186905	1
BP	GO:0048598	embryonic morphogenesis	2/44	309/9082	0.444441	0.621253	0.621253	102176119/102170356	2
BP	GO:0000165	MAPK cascade	2/44	311/9082	0.447755	0.623476	0.623476	102176825/102170356	2
BP	GO:0098657	import into cell	2/44	311/9082	0.447755	0.623476	0.623476	102176119/102170356	2
BP	GO:0030217	T cell differentiation	1/44	122/9082	0.449257	0.623476	0.623476	102169625	1
BP	GO:0060326	cell chemotaxis	1/44	122/9082	0.449257	0.623476	0.623476	102171914	1
MF	GO:1901702	salt transmembrane transporter activity	2/46	320/9707	0.450926	0.637517	0.637517	102170815/102175330	2
BP	GO:0018205	peptidyl-lysine modification	1/44	123/9082	0.451962	0.624897	0.624897	102182088	1
BP	GO:1901653	cellular response to peptide	1/44	123/9082	0.451962	0.624897	0.624897	102170356	1
CC	GO:0031965	nuclear membrane	1/53	119/10567	0.45214	0.637693	0.623793	102171914	1
BP	GO:0045087	innate immune response	2/44	314/9082	0.452706	0.624897	0.624897	102190617/102168578	2
BP	GO:0001817	regulation of cytokine production	2/44	315/9082	0.454352	0.626049	0.626049	102169625/102168578	2
BP	GO:0002218	activation of innate immune response	1/44	125/9082	0.457332	0.629035	0.629035	102168578	1
BP	GO:0043087	regulation of GTPase activity	1/44	126/9082	0.459998	0.629895	0.629895	102169625	1
CC	GO:0045178	basal part of cell	1/53	122/10567	0.460436	0.637693	0.623793	102168578	1
BP	GO:0030155	regulation of cell adhesion	2/44	319/9082	0.460905	0.629895	0.629895	102176825/102169625	2
BP	GO:0001816	cytokine production	2/44	320/9082	0.462537	0.629895	0.629895	102169625/102168578	2
BP	GO:0016071	mRNA metabolic process	2/44	320/9082	0.462537	0.629895	0.629895	102190617/102186905	2
BP	GO:0048608	reproductive structure development	1/44	127/9082	0.462651	0.629895	0.629895	102190909	1
BP	GO:0006302	double-strand break repair	1/44	128/9082	0.465291	0.629895	0.629895	102169794	1
BP	GO:0030522	intracellular receptor signaling pathway	1/44	128/9082	0.465291	0.629895	0.629895	102168578	1
BP	GO:0032956	regulation of actin cytoskeleton organization	1/44	128/9082	0.465291	0.629895	0.629895	102170356	1
BP	GO:0061458	reproductive system development	1/44	128/9082	0.465291	0.629895	0.629895	102190909	1
BP	GO:0006401	RNA catabolic process	1/44	129/9082	0.467919	0.631463	0.631463	102190617	1
BP	GO:0002443	leukocyte mediated immunity	1/44	130/9082	0.470534	0.631463	0.631463	102169625	1
BP	GO:0016236	macroautophagy	1/44	130/9082	0.470534	0.631463	0.631463	102178392	1
BP	GO:0071214	cellular response to abiotic stimulus	1/44	130/9082	0.470534	0.631463	0.631463	102170356	1
BP	GO:0104004	cellular response to environmental stimulus	1/44	130/9082	0.470534	0.631463	0.631463	102170356	1
CC	GO:0098791	Golgi apparatus subcompartment	1/53	126/10567	0.471305	0.637693	0.623793	102171648	1
BP	GO:0046879	hormone secretion	1/44	131/9082	0.473136	0.633855	0.633855	102176825	1
BP	GO:0006650	glycerophospholipid metabolic process	1/44	132/9082	0.475726	0.634028	0.634028	102187432	1
BP	GO:0043434	response to peptide hormone	1/44	132/9082	0.475726	0.634028	0.634028	102170356	1
BP	GO:0090596	sensory organ morphogenesis	1/44	132/9082	0.475726	0.634028	0.634028	102176119	1
MF	GO:0031267	small GTPase binding	1/46	135/9707	0.475727	0.662086	0.662086	102171648	1
MF	GO:0042803	protein homodimerization activity	2/46	336/9707	0.476379	0.662086	0.662086	102177094/102176749	2
CC	GO:0034702	monoatomic ion channel complex	1/53	128/10567	0.47666	0.637693	0.623793	102175330	1
BP	GO:0070661	leukocyte proliferation	1/44	133/9082	0.478303	0.63432	0.63432	102169625	1
BP	GO:0098609	cell-cell adhesion	2/44	330/9082	0.478701	0.63432	0.63432	102176825/102169625	2
BP	GO:0034097	response to cytokine	2/44	331/9082	0.480302	0.63432	0.63432	102190617/102168578	2
BP	GO:0008202	steroid metabolic process	1/44	134/9082	0.480868	0.63432	0.63432	102174063	1
BP	GO:0009914	hormone transport	1/44	134/9082	0.480868	0.63432	0.63432	102176825	1
BP	GO:0042254	ribosome biogenesis	1/44	134/9082	0.480868	0.63432	0.63432	102178392	1
BP	GO:1902105	regulation of leukocyte differentiation	1/44	136/9082	0.485962	0.635476	0.635476	102169625	1
BP	GO:0031347	regulation of defense response	2/44	335/9082	0.486677	0.635476	0.635476	102190617/102168578	2
BP	GO:0051336	regulation of hydrolase activity	2/44	335/9082	0.486677	0.635476	0.635476	102178107/102169625	2
BP	GO:0050863	regulation of T cell activation	1/44	137/9082	0.48849	0.635695	0.635695	102169625	1
BP	GO:1903037	regulation of leukocyte cell-cell adhesion	1/44	137/9082	0.48849	0.635695	0.635695	102169625	1
MF	GO:0061630	ubiquitin protein ligase activity	1/46	141/9707	0.490668	0.668357	0.668357	102169332	1
MF	GO:0003735	structural constituent of ribosome	1/46	142/9707	0.493117	0.668357	0.668357	106503296	1
BP	GO:0062012	regulation of small molecule metabolic process	1/44	140/9082	0.496002	0.644386	0.644386	102176825	1
CC	GO:0012506	vesicle membrane	2/53	330/10567	0.496491	0.649504	0.635347	102170356/102171648	2
BP	GO:0052547	regulation of peptidase activity	1/44	141/9082	0.498482	0.646521	0.646521	102178107	1
BP	GO:0032970	regulation of actin filament-based process	1/44	142/9082	0.50095	0.648634	0.648634	102170356	1
CC	GO:0043005	neuron projection	2/53	333/10567	0.50133	0.649504	0.635347	102176119/102187349	2
MF	GO:0061659	ubiquitin-like protein ligase activity	1/46	146/9707	0.502799	0.675894	0.675894	102169332	1
BP	GO:0032535	regulation of cellular component size	1/44	143/9082	0.503406	0.650724	0.650724	102170356	1
CC	GO:0043235	receptor complex	1/53	139/10567	0.50517	0.649504	0.635347	102174245	1
BP	GO:0046394	carboxylic acid biosynthetic process	1/44	144/9082	0.505851	0.652792	0.652792	102176827	1
MF	GO:0051020	GTPase binding	1/46	149/9707	0.509942	0.679922	0.679922	102171648	1
BP	GO:0006310	DNA recombination	1/44	146/9082	0.510704	0.656683	0.656683	102169794	1
BP	GO:0006790	sulfur compound metabolic process	1/44	146/9082	0.510704	0.656683	0.656683	102176749	1
CC	GO:0098978	glutamatergic synapse	1/53	142/10567	0.512677	0.650705	0.636522	102168578	1
BP	GO:0009895	negative regulation of catabolic process	1/44	147/9082	0.513113	0.656683	0.656683	102178392	1
BP	GO:0010506	regulation of autophagy	1/44	147/9082	0.513113	0.656683	0.656683	102178392	1
BP	GO:0016053	organic acid biosynthetic process	1/44	147/9082	0.513113	0.656683	0.656683	102176827	1
BP	GO:0051259	protein complex oligomerization	1/44	148/9082	0.515511	0.657364	0.657364	102175161	1
BP	GO:0043009	chordate embryonic development	2/44	355/9082	0.517847	0.657364	0.657364	102172387/102170356	2
BP	GO:0002697	regulation of immune effector process	1/44	149/9082	0.517897	0.657364	0.657364	102169625	1
BP	GO:1901873	regulation of post-translational protein modification	1/44	149/9082	0.517897	0.657364	0.657364	102182088	1
BP	GO:1902903	regulation of supramolecular fiber organization	1/44	149/9082	0.517897	0.657364	0.657364	102170356	1
BP	GO:0060271	cilium assembly	1/44	150/9082	0.520272	0.659295	0.659295	102169625	1
MF	GO:0030674	protein-macromolecule adaptor activity	1/46	154/9707	0.521624	0.68989	0.68989	102170356	1
BP	GO:0051607	defense response to virus	1/44	151/9082	0.522635	0.660936	0.660936	102168578	1
BP	GO:0009150	purine ribonucleotide metabolic process	1/44	152/9082	0.524987	0.660936	0.660936	102172480	1
BP	GO:0031647	regulation of protein stability	1/44	152/9082	0.524987	0.660936	0.660936	102178392	1
BP	GO:0140546	defense response to symbiont	1/44	152/9082	0.524987	0.660936	0.660936	102168578	1
MF	GO:0016887	ATP hydrolysis activity	1/46	156/9707	0.52622	0.690401	0.690401	102169794	1
BP	GO:0009792	embryo development ending in birth or egg hatching	2/44	361/9082	0.526962	0.661727	0.661727	102172387/102170356	2
BP	GO:0048562	embryonic organ morphogenesis	1/44	153/9082	0.527327	0.661727	0.661727	102176119	1
BP	GO:0031331	positive regulation of cellular catabolic process	1/44	154/9082	0.529656	0.663573	0.663573	102190617	1
BP	GO:0022412	cellular process involved in reproduction in multicellular organism	1/44	155/9082	0.531974	0.664323	0.664323	102190909	1
BP	GO:0045089	positive regulation of innate immune response	1/44	155/9082	0.531974	0.664323	0.664323	102168578	1
MF	GO:0005126	cytokine receptor binding	1/46	159/9707	0.533033	0.693789	0.693789	102170356	1
BP	GO:0019221	cytokine-mediated signaling pathway	1/44	157/9082	0.536577	0.66899	0.66899	102190617	1
CC	GO:0005769	early endosome	1/53	153/10567	0.53926	0.675781	0.661051	102171648	1
MF	GO:0015318	inorganic molecular entity transmembrane transporter activity	2/46	378/9707	0.539806	0.697072	0.697072	102176559/102175330	2
BP	GO:0006869	lipid transport	1/44	159/9082	0.541135	0.673587	0.673587	102176825	1
BP	GO:0000278	mitotic cell cycle	2/44	372/9082	0.543382	0.674232	0.674232	102169794/100860987	2
BP	GO:0007159	leukocyte cell-cell adhesion	1/44	160/9082	0.543398	0.674232	0.674232	102169625	1
BP	GO:0016567	protein ubiquitination	2/44	375/9082	0.547794	0.677631	0.677631	102169332/102171548	2
BP	GO:0007015	actin filament organization	1/44	162/9082	0.547891	0.677631	0.677631	102170356	1
BP	GO:0140694	non-membrane-bounded organelle assembly	1/44	163/9082	0.550121	0.679303	0.679303	102190617	1
MF	GO:0005261	monoatomic cation channel activity	1/46	167/9707	0.550737	0.702916	0.702916	102176559	1
BP	GO:0009259	ribonucleotide metabolic process	1/44	164/9082	0.55234	0.680955	0.680955	102172480	1
MF	GO:0004857	enzyme inhibitor activity	1/46	168/9707	0.552903	0.702916	0.702916	102178107	1
BP	GO:0006935	chemotaxis	1/44	165/9082	0.554549	0.681477	0.681477	102171914	1
BP	GO:0009101	glycoprotein biosynthetic process	1/44	166/9082	0.556747	0.681477	0.681477	102177094	1
BP	GO:0019693	ribose phosphate metabolic process	1/44	166/9082	0.556747	0.681477	0.681477	102172480	1
BP	GO:0042330	taxis	1/44	166/9082	0.556747	0.681477	0.681477	102171914	1
BP	GO:0016311	dephosphorylation	1/44	167/9082	0.558934	0.681477	0.681477	102172480	1
BP	GO:0042692	muscle cell differentiation	1/44	167/9082	0.558934	0.681477	0.681477	102190909	1
BP	GO:0044782	cilium organization	1/44	167/9082	0.558934	0.681477	0.681477	102169625	1
BP	GO:0002250	adaptive immune response	1/44	168/9082	0.561111	0.68198	0.68198	102169625	1
BP	GO:0045786	negative regulation of cell cycle	1/44	168/9082	0.561111	0.68198	0.68198	100860987	1
BP	GO:0030098	lymphocyte differentiation	1/44	169/9082	0.563278	0.683538	0.683538	102169625	1
BP	GO:0002833	positive regulation of response to biotic stimulus	1/44	171/9082	0.567579	0.686602	0.686602	102168578	1
BP	GO:0007600	sensory perception	1/44	171/9082	0.567579	0.686602	0.686602	102176119	1
MF	GO:0016791	phosphatase activity	1/46	175/9707	0.567783	0.716281	0.716281	102172480	1
BP	GO:0070925	organelle assembly	2/44	390/9082	0.569423	0.687034	0.687034	102190617/102169625	2
BP	GO:0046486	glycerolipid metabolic process	1/44	172/9082	0.569714	0.687034	0.687034	102187432	1
BP	GO:0007059	chromosome segregation	1/44	174/9082	0.573954	0.689994	0.689994	102169794	1
BP	GO:0007283	spermatogenesis	1/44	174/9082	0.573954	0.689994	0.689994	102190909	1
CC	GO:0030424	axon	1/53	169/10567	0.575404	0.709017	0.693563	102187349	1
BP	GO:0009628	response to abiotic stimulus	2/44	396/9082	0.577872	0.691814	0.691814	102182088/102170356	2
BP	GO:0051098	regulation of binding	1/44	176/9082	0.578152	0.691814	0.691814	100860987	1
BP	GO:1903706	regulation of hemopoiesis	1/44	176/9082	0.578152	0.691814	0.691814	102169625	1
MF	GO:0015075	monoatomic ion transmembrane transporter activity	2/46	408/9707	0.581893	0.721572	0.721572	102176559/102175330	2
BP	GO:0016042	lipid catabolic process	1/44	178/9082	0.582311	0.693889	0.693889	102170734	1
BP	GO:0048232	male gamete generation	1/44	178/9082	0.582311	0.693889	0.693889	102190909	1
BP	GO:0009314	response to radiation	1/44	179/9082	0.584375	0.693889	0.693889	102170356	1
BP	GO:0010876	lipid localization	1/44	179/9082	0.584375	0.693889	0.693889	102176825	1
BP	GO:0044057	regulation of system process	1/44	179/9082	0.584375	0.693889	0.693889	102176825	1
MF	GO:0016462	pyrophosphatase activity	2/46	411/9707	0.585949	0.721572	0.721572	102177094/102169794	2
CC	GO:0005815	microtubule organizing center	2/53	389/10567	0.586186	0.709017	0.693563	102176119/102187349	2
MF	GO:0046982	protein heterodimerization activity	1/46	185/9707	0.588204	0.721572	0.721572	102190909	1
BP	GO:0006338	chromatin remodeling	1/44	181/9082	0.588473	0.697683	0.697683	102190909	1
BP	GO:0008380	RNA splicing	1/44	182/9082	0.590507	0.699023	0.699023	102186905	1
BP	GO:0001503	ossification	1/44	183/9082	0.592532	0.699278	0.699278	102190909	1
BP	GO:0006644	phospholipid metabolic process	1/44	183/9082	0.592532	0.699278	0.699278	102187432	1
BP	GO:0048666	neuron development	2/44	408/9082	0.59442	0.700437	0.700437	102176119/102172387	2
BP	GO:0051249	regulation of lymphocyte activation	1/44	185/9082	0.596551	0.701878	0.701878	102169625	1
CC	GO:0005635	nuclear envelope	1/53	179/10567	0.596565	0.709017	0.693563	102171914	1
BP	GO:0071407	cellular response to organic cyclic compound	1/44	186/9082	0.598546	0.703156	0.703156	102169794	1
BP	GO:0023061	signal release	1/44	187/9082	0.600532	0.704418	0.704418	102176825	1
CC	GO:0036477	somatodendritic compartment	1/53	181/10567	0.600672	0.709017	0.693563	102186905	1
CC	GO:0005768	endosome	2/53	400/10567	0.60159	0.709017	0.693563	102170356/102171648	2
MF	GO:0008233	peptidase activity	2/46	424/9707	0.603202	0.72739	0.72739	102190334/102178392	2
BP	GO:0006163	purine nucleotide metabolic process	1/44	191/9082	0.608379	0.712541	0.712541	102172480	1
CC	GO:0010008	endosome membrane	1/53	185/10567	0.608762	0.709028	0.693574	102171648	1
BP	GO:0051345	positive regulation of hydrolase activity	1/44	193/9082	0.612246	0.714984	0.714984	102169625	1
BP	GO:0001775	cell activation	2/44	422/9082	0.613132	0.714984	0.714984	102176825/102169625	2
BP	GO:0060627	regulation of vesicle-mediated transport	1/44	194/9082	0.614165	0.714984	0.714984	102176119	1
BP	GO:0072594	establishment of protein localization to organelle	1/44	194/9082	0.614165	0.714984	0.714984	102188706	1
BP	GO:0001667	ameboidal-type cell migration	1/44	195/9082	0.616075	0.715054	0.715054	102190617	1
BP	GO:1903131	mononuclear cell differentiation	1/44	195/9082	0.616075	0.715054	0.715054	102169625	1
BP	GO:0090066	regulation of anatomical structure size	1/44	196/9082	0.617976	0.716185	0.716185	102170356	1
MF	GO:0140678	molecular function inhibitor activity	1/46	201/9707	0.618929	0.740908	0.740908	102178107	1
BP	GO:0003002	regionalization	1/44	199/9082	0.623623	0.720569	0.720569	102169625	1
BP	GO:0048667	cell morphogenesis involved in neuron differentiation	1/44	199/9082	0.623623	0.720569	0.720569	102172387	1
MF	GO:0060090	molecular adaptor activity	1/46	204/9707	0.624435	0.742082	0.742082	102170356	1
BP	GO:0022411	cellular component disassembly	1/44	201/9082	0.627343	0.721573	0.721573	102175441	1
BP	GO:0072521	purine-containing compound metabolic process	1/44	201/9082	0.627343	0.721573	0.721573	102172480	1
BP	GO:0045892	negative regulation of DNA-templated transcription	2/44	433/9082	0.627385	0.721573	0.721573	102169625/102169794	2
BP	GO:1902679	negative regulation of RNA biosynthetic process	2/44	434/9082	0.628661	0.721573	0.721573	102169625/102169794	2
BP	GO:0007346	regulation of mitotic cell cycle	1/44	202/9082	0.629189	0.721573	0.721573	100860987	1
CC	GO:1902495	transmembrane transporter complex	1/53	196/10567	0.63019	0.719263	0.703585	102175330	1
BP	GO:0006397	mRNA processing	1/44	203/9082	0.631027	0.721573	0.721573	102186905	1
BP	GO:0022613	ribonucleoprotein complex biogenesis	1/44	203/9082	0.631027	0.721573	0.721573	102178392	1
CC	GO:0098794	postsynapse	1/53	197/10567	0.632079	0.719263	0.703585	102168578	1
BP	GO:0009894	regulation of catabolic process	2/44	440/9082	0.636249	0.722396	0.722396	102190617/102178392	2
BP	GO:0019637	organophosphate metabolic process	2/44	440/9082	0.636249	0.722396	0.722396	102187432/102172480	2
BP	GO:0044087	regulation of cellular component biogenesis	2/44	440/9082	0.636249	0.722396	0.722396	102190909/102170356	2
BP	GO:0032870	cellular response to hormone stimulus	1/44	206/9082	0.636486	0.722396	0.722396	102170356	1
BP	GO:1903530	regulation of secretion by cell	1/44	206/9082	0.636486	0.722396	0.722396	102176825	1
BP	GO:0031349	positive regulation of defense response	1/44	207/9082	0.638288	0.722396	0.722396	102168578	1
BP	GO:0043410	positive regulation of MAPK cascade	1/44	207/9082	0.638288	0.722396	0.722396	102176825	1
BP	GO:1901701	cellular response to oxygen-containing compound	2/44	443/9082	0.639999	0.723273	0.723273	102169794/102170356	2
CC	GO:0015629	actin cytoskeleton	1/53	202/10567	0.641388	0.719435	0.703754	102176119	1
BP	GO:0051493	regulation of cytoskeleton organization	1/44	213/9082	0.648918	0.732282	0.732282	102170356	1
BP	GO:0007389	pattern specification process	1/44	214/9082	0.650659	0.733177	0.733177	102169625	1
BP	GO:0042110	T cell activation	1/44	215/9082	0.652393	0.734061	0.734061	102169625	1
CC	GO:0005911	cell-cell junction	1/53	209/10567	0.654032	0.719435	0.703754	102170356	1
CC	GO:1990351	transporter complex	1/53	209/10567	0.654032	0.719435	0.703754	102175330	1
MF	GO:0042578	phosphoric ester hydrolase activity	1/46	221/9707	0.654196	0.757487	0.757487	102172480	1
MF	GO:0030695	GTPase regulator activity	1/46	222/9707	0.655873	0.757487	0.757487	102170356	1
MF	GO:0060589	nucleoside-triphosphatase regulator activity	1/46	222/9707	0.655873	0.757487	0.757487	102170356	1
BP	GO:0002694	regulation of leukocyte activation	1/44	218/9082	0.657542	0.738779	0.738779	102169625	1
BP	GO:0010817	regulation of hormone levels	1/44	219/9082	0.659242	0.739614	0.739614	102176825	1
BP	GO:0009117	nucleotide metabolic process	1/44	225/9082	0.66927	0.748691	0.748691	102172480	1
BP	GO:0051046	regulation of secretion	1/44	225/9082	0.66927	0.748691	0.748691	102176825	1
BP	GO:0006091	generation of precursor metabolites and energy	1/44	226/9082	0.670913	0.74877	0.74877	102172661	1
BP	GO:0098542	defense response to other organism	2/44	469/9082	0.671277	0.74877	0.74877	102190617/102168578	2
BP	GO:0010638	positive regulation of organelle organization	1/44	228/9082	0.674175	0.750918	0.750918	102170356	1
BP	GO:0006753	nucleoside phosphate metabolic process	1/44	230/9082	0.677406	0.753431	0.753431	102172480	1
MF	GO:0008270	zinc ion binding	2/46	486/9707	0.678244	0.774288	0.774288	102178107/102171548	2
MF	GO:0140297	DNA-binding transcription factor binding	1/46	237/9707	0.680092	0.774288	0.774288	100860987	1
BP	GO:0044089	positive regulation of cellular component biogenesis	1/44	232/9082	0.680605	0.754817	0.754817	102170356	1
BP	GO:0051604	protein maturation	1/44	232/9082	0.680605	0.754817	0.754817	102169238	1
BP	GO:0002252	immune effector process	1/44	236/9082	0.686911	0.760265	0.760265	102169625	1
MF	GO:0004674	protein serine/threonine kinase activity	1/46	242/9707	0.687788	0.774288	0.774288	102189157	1
BP	GO:0051253	negative regulation of RNA metabolic process	2/44	484/9082	0.688337	0.760265	0.760265	102169625/102169794	2
BP	GO:0043086	negative regulation of catalytic activity	1/44	237/9082	0.688468	0.760265	0.760265	102178107	1
MF	GO:0003682	chromatin binding	1/46	243/9707	0.689306	0.774288	0.774288	100860987	1
BP	GO:0009896	positive regulation of catabolic process	1/44	238/9082	0.690018	0.76089	0.76089	102190617	1
BP	GO:0007507	heart development	1/44	239/9082	0.69156	0.761504	0.761504	102169625	1
BP	GO:0009617	response to bacterium	1/44	240/9082	0.693094	0.762108	0.762108	102168578	1
CC	GO:0098797	plasma membrane protein complex	1/53	233/10567	0.694151	0.755176	0.738715	102170356	1
BP	GO:0014070	response to organic cyclic compound	1/44	244/9082	0.699159	0.767685	0.767685	102169794	1
BP	GO:0007276	gamete generation	1/44	245/9082	0.700657	0.768229	0.768229	102190909	1
BP	GO:0006914	autophagy	1/44	247/9082	0.70363	0.768229	0.768229	102178392	1
BP	GO:0061919	process utilizing autophagic mechanism	1/44	247/9082	0.70363	0.768229	0.768229	102178392	1
BP	GO:0090407	organophosphate biosynthetic process	1/44	247/9082	0.70363	0.768229	0.768229	102187432	1
BP	GO:0072657	protein localization to membrane	1/44	249/9082	0.706575	0.770356	0.770356	102188706	1
BP	GO:0007169	transmembrane receptor protein tyrosine kinase signaling pathway	1/44	254/9082	0.713813	0.777151	0.777151	102170356	1
BP	GO:0007423	sensory organ development	1/44	258/9082	0.719477	0.782216	0.782216	102176119	1
MF	GO:0001216	DNA-binding transcription activator activity	1/46	264/9707	0.719554	0.797343	0.797343	102169625	1
BP	GO:0055086	nucleobase-containing small molecule metabolic process	1/44	259/9082	0.720875	0.782636	0.782636	102172480	1
BP	GO:0002009	morphogenesis of an epithelium	1/44	262/9082	0.725031	0.785328	0.785328	102170356	1
BP	GO:0006281	DNA repair	1/44	263/9082	0.726403	0.785328	0.785328	102169794	1
BP	GO:0033993	response to lipid	1/44	263/9082	0.726403	0.785328	0.785328	102168578	1
BP	GO:0002521	leukocyte differentiation	1/44	264/9082	0.727768	0.785705	0.785705	102169625	1
BP	GO:0044283	small molecule biosynthetic process	1/44	266/9082	0.730478	0.787531	0.787531	102176827	1
BP	GO:0009725	response to hormone	1/44	267/9082	0.731823	0.787882	0.787882	102170356	1
MF	GO:0008134	transcription factor binding	1/46	276/9707	0.735525	0.809571	0.809571	100860987	1
BP	GO:0032103	positive regulation of response to external stimulus	1/44	271/9082	0.737138	0.792501	0.792501	102168578	1
BP	GO:0030162	regulation of proteolysis	1/44	273/9082	0.739757	0.794212	0.794212	102178107	1
CC	GO:0005667	transcription regulator complex	1/53	266/10567	0.741953	0.798405	0.781003	100860987	1
BP	GO:0048609	multicellular organismal reproductive process	1/44	276/9082	0.743638	0.797271	0.797271	102190909	1
BP	GO:0061061	muscle structure development	1/44	283/9082	0.752474	0.805627	0.805627	102190909	1
BP	GO:0051668	localization within membrane	1/44	284/9082	0.753712	0.805836	0.805836	102188706	1
MF	GO:0019901	protein kinase binding	1/46	291/9707	0.754241	0.824637	0.824637	102170356	1
BP	GO:0007420	brain development	1/44	286/9082	0.756169	0.807347	0.807347	102169625	1
BP	GO:0097435	supramolecular fiber organization	1/44	288/9082	0.758603	0.807887	0.807887	102170356	1
BP	GO:0000226	microtubule cytoskeleton organization	1/44	289/9082	0.759811	0.807887	0.807887	102169625	1
BP	GO:0071363	cellular response to growth factor stimulus	1/44	289/9082	0.759811	0.807887	0.807887	102170356	1
BP	GO:0032504	multicellular organism reproduction	1/44	293/9082	0.764583	0.811844	0.811844	102190909	1
CC	GO:0005929	cilium	1/53	286/10567	0.76727	0.816771	0.798968	102176119	1
BP	GO:0000122	negative regulation of transcription by RNA polymerase II	1/44	297/9082	0.769263	0.815693	0.815693	102169625	1
BP	GO:0080135	regulation of cellular response to stress	1/44	298/9082	0.770419	0.815799	0.815799	102169794	1
BP	GO:0070848	response to growth factor	1/44	299/9082	0.771569	0.815899	0.815899	102170356	1
MF	GO:0022890	inorganic cation transmembrane transporter activity	1/46	307/9707	0.772777	0.839307	0.839307	102176559	1
BP	GO:0048589	developmental growth	1/44	302/9082	0.774985	0.818392	0.818392	102190909	1
BP	GO:0030855	epithelial cell differentiation	1/44	307/9082	0.780568	0.823164	0.823164	102169625	1
BP	GO:1903047	mitotic cell cycle process	1/44	309/9082	0.782763	0.823258	0.823258	102169794	1
BP	GO:0045596	negative regulation of cell differentiation	1/44	310/9082	0.783853	0.823258	0.823258	102169625	1
BP	GO:0048729	tissue morphogenesis	1/44	310/9082	0.783853	0.823258	0.823258	102170356	1
BP	GO:0006511	ubiquitin-dependent protein catabolic process	1/44	311/9082	0.784937	0.823279	0.823279	102178392	1
BP	GO:0046649	lymphocyte activation	1/44	314/9082	0.788158	0.825531	0.825531	102169625	1
BP	GO:0019941	modification-dependent protein catabolic process	1/44	315/9082	0.789221	0.825531	0.825531	102178392	1
MF	GO:0000978	RNA polymerase II cis-regulatory region sequence-specific DNA binding	1/46	324/9707	0.790972	0.84784	0.84784	102169625	1
MF	GO:0019900	kinase binding	1/46	324/9707	0.790972	0.84784	0.84784	102170356	1
BP	GO:0043632	modification-dependent macromolecule catabolic process	1/44	317/9082	0.791331	0.826598	0.826598	102178392	1
BP	GO:0060322	head development	1/44	318/9082	0.792379	0.826598	0.826598	102169625	1
BP	GO:0060284	regulation of cell development	1/44	322/9082	0.796518	0.829795	0.829795	102169625	1
MF	GO:0008324	monoatomic cation transmembrane transporter activity	1/46	332/9707	0.799034	0.848165	0.848165	102176559	1
BP	GO:1901137	carbohydrate derivative biosynthetic process	1/44	326/9082	0.800576	0.832901	0.832901	102177094	1
MF	GO:0140657	ATP-dependent activity	1/46	335/9707	0.801978	0.848165	0.848165	102169794	1
BP	GO:0019953	sexual reproduction	1/44	330/9082	0.804555	0.834793	0.834793	102190909	1
BP	GO:0051050	positive regulation of transport	1/44	330/9082	0.804555	0.834793	0.834793	102176825	1
MF	GO:0000987	cis-regulatory region sequence-specific DNA binding	1/46	340/9707	0.806791	0.848165	0.848165	102169625	1
BP	GO:0048871	multicellular organismal-level homeostasis	1/44	333/9082	0.807488	0.836714	0.836714	102176119	1
CC	GO:0030659	cytoplasmic vesicle membrane	1/53	325/10567	0.809827	0.85	0.831473	102171648	1
BP	GO:0031175	neuron projection development	1/44	337/9082	0.811333	0.839572	0.839572	102176119	1
CC	GO:0005813	centrosome	1/53	331/10567	0.815657	0.85	0.831473	102187349	1
BP	GO:0003006	developmental process involved in reproduction	1/44	346/9082	0.81971	0.847107	0.847107	102190909	1
BP	GO:0008285	negative regulation of cell population proliferation	1/44	354/9082	0.82685	0.853345	0.853345	102169625	1
MF	GO:0017111	ribonucleoside triphosphate phosphatase activity	1/46	371/9707	0.834178	0.866704	0.866704	102169794	1
MF	GO:0005509	calcium ion binding	1/46	372/9707	0.834995	0.866704	0.866704	102177094	1
BP	GO:0031401	positive regulation of protein modification process	1/44	364/9082	0.835388	0.861007	0.861007	102182088	1
BP	GO:0022603	regulation of anatomical structure morphogenesis	1/44	366/9082	0.837046	0.861266	0.861266	102169625	1
BP	GO:0050877	nervous system process	1/44	367/9082	0.837868	0.861266	0.861266	102176119	1
BP	GO:0000902	cell morphogenesis	1/44	369/9082	0.839501	0.861799	0.861799	102172387	1
BP	GO:0045597	positive regulation of cell differentiation	1/44	372/9082	0.841921	0.862811	0.862811	102169625	1
BP	GO:0045321	leukocyte activation	1/44	373/9082	0.842719	0.862811	0.862811	102169625	1
BP	GO:0051603	proteolysis involved in protein catabolic process	1/44	377/9082	0.845874	0.864895	0.864895	102178392	1
MF	GO:0004672	protein kinase activity	1/46	389/9707	0.848297	0.874973	0.874973	102189157	1
CC	GO:0000785	chromatin	1/53	375/10567	0.853372	0.88004	0.860857	102190909	1
MF	GO:0000977	RNA polymerase II transcription regulatory region sequence-specific DNA binding	1/46	410/9707	0.863287	0.884869	0.884869	102169625	1
BP	GO:0007417	central nervous system development	1/44	401/9082	0.863546	0.87922	0.87922	102169625	1
BP	GO:0030334	regulation of cell migration	1/44	401/9082	0.863546	0.87922	0.87922	102190617	1
BP	GO:0051093	negative regulation of developmental process	1/44	404/9082	0.86561	0.87922	0.87922	102169625	1
BP	GO:1902533	positive regulation of intracellular signal transduction	1/44	404/9082	0.86561	0.87922	0.87922	102176825	1
BP	GO:0007017	microtubule-based process	1/44	407/9082	0.867644	0.87922	0.87922	102169625	1
BP	GO:0043085	positive regulation of catalytic activity	1/44	408/9082	0.868316	0.87922	0.87922	102169625	1
BP	GO:0030097	hemopoiesis	1/44	409/9082	0.868984	0.87922	0.87922	102169625	1
BP	GO:0040007	growth	1/44	409/9082	0.868984	0.87922	0.87922	102190909	1
BP	GO:0033365	protein localization to organelle	1/44	421/9082	0.876746	0.885488	0.885488	102188706	1
BP	GO:2000145	regulation of cell motility	1/44	423/9082	0.877995	0.885488	0.885488	102190617	1
BP	GO:0007167	enzyme-linked receptor protein signaling pathway	1/44	424/9082	0.878615	0.885488	0.885488	102170356	1
CC	GO:1990234	transferase complex	1/53	413/10567	0.879769	0.897908	0.878337	102189157	1
MF	GO:0008092	cytoskeletal protein binding	1/46	441/9707	0.882801	0.899251	0.899251	102176119	1
BP	GO:0040012	regulation of locomotion	1/44	441/9082	0.888695	0.893887	0.893887	102190617	1
BP	GO:0018193	peptidyl-amino acid modification	1/44	442/9082	0.889262	0.893887	0.893887	102182088	1
BP	GO:0051130	positive regulation of cellular component organization	1/44	454/9082	0.895847	0.899337	0.899337	102170356	1
MF	GO:0000976	transcription cis-regulatory region binding	1/46	469/9707	0.898067	0.904087	0.904087	102169625	1
MF	GO:0001067	transcription regulatory region nucleic acid binding	1/46	470/9707	0.898574	0.904087	0.904087	102169625	1
BP	GO:0051726	regulation of cell cycle	1/44	460/9082	0.898994	0.901326	0.901326	100860987	1
CC	GO:0098590	plasma membrane region	1/53	450/10567	0.900968	0.910162	0.890323	102168578	1
BP	GO:0072359	circulatory system development	1/44	478/9082	0.907889	0.909065	0.909065	102169625	1
BP	GO:0030163	protein catabolic process	1/44	484/9082	0.91068	0.91068	0.91068	102178392	1
CC	GO:0140535	intracellular protein-containing complex	1/53	494/10567	0.921442	0.921442	0.901357	102177017	1

## Sheet: gene_entrezid
Gene	entrezid_all
RWDD3	102182088
LOC102182748	102182748
KCNN2	102185838
SLC26A7	102190244
RUNX1T1	102171993
YTHDF3	102190617
TTPA	102190618
GGH	102190334
NKAIN3	102190049
ENPP7	102186630
LOC106503261	106503261
ENGASE	102187164
C1QTNF1	102176825
CANT1	102177094
LGALS3BP	102177374
USP36	102178392
PGS1	102187432
TIMP2	102178107
CEP295NL	102177834
CYTH1	102178660
DNAH17	102178942
RBFOX3	102186905
GALR2	102169905
LOC108638195	108638195
MRPL38	102190638
TRIM65	102171278
LOC102190909	102190909
GALK1	102172661
SMIM5	102168859
LOC108638196	108638196
MIF4GD	102171369
MRPS7	102171095
LOC108638216	108638216
TRNAR-UCG	108633582
LOC106503275	106503275
CDR2L	102175714
USH1G	102176119
RNF157	102169332
FOXJ1	102169625
ZACN	102187077
SRP68	102188706
EVPL	102170179
CDK3	102189157
TEN1	102189990
FBF1	102171010
LOC102190260	102190260
TRIM47	102171548
WBP2	102171819
UNC13D	102172098
UNK	102172387
ITGB4	102191175
SAP30BP	102191648
RECQL5	102169794
SMIM6	102169514
LLGL2	102173503
TSEN54	102173782
CASKIN2	102174066
TMEM94	102170086
GRB2	102170356
GGA3	102171648
NUP85	102171914
SUMO2	102174875
NT5C	102172480
ARMC7	106503268
KCTD2	102175161
MRPL58	102175441
HID1	102175989
OTOP3	102176268
FADS6	102176827
FDXR	102174063
EXOC7	102187349
ACOX1	102170734
MYO15B	102173230
SLC25A19	102170815
OTOP2	102176559
SLC16A5	102172757
LOC102188629	102188629
LOC102173123	102173123
LOC108638218	108638218
GPR142	102174510
RPL38	106503296
RAB37	102177376
LOC102175987	102175987
LOC108638217	108638217
LOC102173969	102173969
GPRC5C	102174245
BTBD17	102174778
KIF19	102175059
TTYH2	102175330
CD300E	102175712
LOC102173413	102173413
DNAI2	102189796
RGS9	102180079
SREK1	102190549
LOC102178014	102178014
ERBIN	102168578
RPP40	102177017
PPP1R3G	108633538
NRN1	102176184
LOC108633505	108633505
LOC102169818	102169818
GMNN	100860987
CDYL	102170012
LYRM4	102176749
FARS2	102169537
C23H6orf62	102168500
F13A1	102169238
