# Supplementary material for: Genome-Wide Association Analysis Revealed Candidate Genes Related to Early Growth Traits in Inner Mongolia Cashmere Goats
Source: Vet Sci. 2025 Feb 20;12(3):192. doi: 10.3390/vetsci12030192 (PMC11946354; doi:10.3390/vetsci12030192)
Supplement: Supplementary file 1 [file vetsci-12-00192-s001.zip › Supplementary Table S5.xlsx]

## Sheet: Table S5
Table S5 KEGG enrichment analysis results of candidate genes of birth weight and weaning weight traits in IMCGs
category	subcategory	ID	Description	GeneRatio	BgRatio	pvalue	p.adjust	qvalue	geneID	Count
Cellular Processes	Cell motility	chx04814	Motor proteins	4/36	196/9382	0.00645153	0.577802	0.577802	102178942/102173230/102175059/102189796	4
Metabolism	Nucleotide metabolism	chx00240	Pyrimidine metabolism	2/36	55/9382	0.0187151	0.577802	0.577802	102177094/102172480	2
Human Diseases	Cancer: specific types	chx05221	Acute myeloid leukemia	2/36	68/9382	0.0278321	0.577802	0.577802	102171993/102170356	2
Metabolism	Global and overview maps	chx01232	Nucleotide metabolism	2/36	87/9382	0.0436882	0.577802	0.577802	102177094/102172480	2
Human Diseases	Infectious disease: viral	chx05165	Human papillomavirus infection	4/36	352/9382	0.0446265	0.577802	0.577802	102191175/102173503/102170356/108633505	4
Genetic Information Processing	Translation	chx03013	Nucleocytoplasmic transport	2/36	115/9382	0.071649	0.577802	0.577802	102171914/102174875	2
Metabolism	Glycan biosynthesis and metabolism	chx00511	Other glycan degradation	1/36	23/9382	0.0847224	0.577802	0.577802	102187164	1
Metabolism	Nucleotide metabolism	chx00230	Purine metabolism	2/36	135/9382	0.0943289	0.577802	0.577802	102177094/102172480	2
Organismal Systems	Endocrine system	chx04910	Insulin signaling pathway	2/36	139/9382	0.0990907	0.577802	0.577802	102170356/102187349	2
Organismal Systems	Sensory system	chx04744	Phototransduction	1/36	28/9382	0.102195	0.577802	0.577802	102180079	1
Metabolism	Lipid metabolism	chx01040	Biosynthesis of unsaturated fatty acids	1/36	30/9382	0.109092	0.577802	0.577802	102170734	1
Environmental Information Processing	Signal transduction	chx04072	Phospholipase D signaling pathway	2/36	148/9382	0.110048	0.577802	0.577802	102178660/102170356	2
Metabolism	Carbohydrate metabolism	chx00052	Galactose metabolism	1/36	31/9382	0.112522	0.577802	0.577802	102172661	1
Metabolism	Lipid metabolism	chx00592	alpha-Linolenic acid metabolism	1/36	31/9382	0.112522	0.577802	0.577802	102170734	1
Metabolism	Carbohydrate metabolism	chx00640	Propanoate metabolism	1/36	31/9382	0.112522	0.577802	0.577802	102170734	1
Metabolism	Metabolism of other amino acids	chx00410	beta-Alanine metabolism	1/36	37/9382	0.132831	0.577802	0.577802	102170734	1
Metabolism	Global and overview maps	chx01250	Biosynthesis of nucleotide sugars	1/36	39/9382	0.1395	0.577802	0.577802	102172661	1
Metabolism	Metabolism of cofactors and vitamins	chx00760	Nicotinate and nicotinamide metabolism	1/36	40/9382	0.142815	0.577802	0.577802	102172480	1
Metabolism	Metabolism of cofactors and vitamins	chx00790	Folate biosynthesis	1/36	41/9382	0.146118	0.577802	0.577802	102190334	1
Human Diseases	Drug resistance: antineoplastic	chx01523	Antifolate resistance	1/36	45/9382	0.159208	0.577802	0.577802	102190334	1
Human Diseases	Neurodegenerative disease	chx05014	Amyotrophic lateral sclerosis	3/36	372/9382	0.169971	0.577802	0.577802	102178942/102171914/102189796	3
Human Diseases	Substance dependence	chx05030	Cocaine addiction	1/36	50/9382	0.175296	0.577802	0.577802	102180079	1
Human Diseases	Cancer: overview	chx05202	Transcriptional misregulation in cancer	2/36	198/9382	0.175705	0.577802	0.577802	102171993/102190909	2
Genetic Information Processing	Translation	chx03010	Ribosome	2/36	201/9382	0.179838	0.577802	0.577802	102171095/106503296	2
Metabolism	Lipid metabolism	chx00071	Fatty acid degradation	1/36	52/9382	0.181647	0.577802	0.577802	102170734	1
Cellular Processes	Cellular community - eukaryotes	chx04510	Focal adhesion	2/36	203/9382	0.182602	0.577802	0.577802	102191175/102170356	2
Human Diseases	Substance dependence	chx05034	Alcoholism	2/36	203/9382	0.182602	0.577802	0.577802	102190909/102170356	2
Metabolism	Carbohydrate metabolism	chx00520	Amino sugar and nucleotide sugar metabolism	1/36	53/9382	0.184804	0.577802	0.577802	102172661	1
Human Diseases	Immune disease	chx05330	Allograft rejection	1/36	53/9382	0.184804	0.577802	0.577802	108633505	1
Metabolism	Lipid metabolism	chx00600	Sphingolipid metabolism	1/36	58/9382	0.200416	0.577802	0.577802	102186630	1
Human Diseases	Cancer: specific types	chx05213	Endometrial cancer	1/36	58/9382	0.200416	0.577802	0.577802	102170356	1
Human Diseases	Endocrine and metabolic disease	chx04940	Type I diabetes mellitus	1/36	60/9382	0.206579	0.577802	0.577802	108633505	1
Human Diseases	Cancer: overview	chx05203	Viral carcinogenesis	2/36	221/9382	0.207752	0.577802	0.577802	102170356/108633505	2
Metabolism	Global and overview maps	chx01212	Fatty acid metabolism	1/36	61/9382	0.209643	0.577802	0.577802	102170734	1
Human Diseases	Immune disease	chx05332	Graft-versus-host disease	1/36	62/9382	0.212695	0.577802	0.577802	108633505	1
Genetic Information Processing	Translation	chx00970	Aminoacyl-tRNA biosynthesis	1/36	63/9382	0.215736	0.577802	0.577802	102169537	1
Organismal Systems	Endocrine system	chx04929	GnRH secretion	1/36	63/9382	0.215736	0.577802	0.577802	102185838	1
Human Diseases	Immune disease	chx05320	Autoimmune thyroid disease	1/36	64/9382	0.218766	0.577802	0.577802	108633505	1
Organismal Systems	Immune system	chx04664	Fc epsilon RI signaling pathway	1/36	65/9382	0.221784	0.577802	0.577802	102170356	1
Human Diseases	Infectious disease: viral	chx05163	Human cytomegalovirus infection	2/36	241/9382	0.236129	0.577802	0.577802	102170356/108633505	2
Human Diseases	Cancer: specific types	chx05211	Renal cell carcinoma	1/36	70/9382	0.236706	0.577802	0.577802	102170356	1
Human Diseases	Cancer: specific types	chx05223	Non-small cell lung cancer	1/36	72/9382	0.242597	0.577802	0.577802	102170356	1
Human Diseases	Cancer: specific types	chx05214	Glioma	1/36	75/9382	0.25135	0.577802	0.577802	102170356	1
Cellular Processes	Transport and catabolism	chx04144	Endocytosis	2/36	254/9382	0.254719	0.577802	0.577802	102178660/108633505	2
Organismal Systems	Immune system	chx04662	B cell receptor signaling pathway	1/36	77/9382	0.257131	0.577802	0.577802	102170356	1
Human Diseases	Cardiovascular disease	chx05416	Viral myocarditis	1/36	77/9382	0.257131	0.577802	0.577802	108633505	1
Human Diseases	Infectious disease: bacterial	chx05132	Salmonella infection	2/36	258/9382	0.260452	0.577802	0.577802	102178660/102187349	2
Organismal Systems	Endocrine system	chx04917	Prolactin signaling pathway	1/36	79/9382	0.262868	0.577802	0.577802	102170356	1
Organismal Systems	Digestive system	chx04971	Gastric acid secretion	1/36	79/9382	0.262868	0.577802	0.577802	102190244	1
Human Diseases	Cancer: specific types	chx05220	Chronic myeloid leukemia	1/36	79/9382	0.262868	0.577802	0.577802	102170356	1
Human Diseases	Drug resistance: antineoplastic	chx01521	EGFR tyrosine kinase inhibitor resistance	1/36	80/9382	0.265721	0.577802	0.577802	102170356	1
Genetic Information Processing	Translation	chx03008	Ribosome biogenesis in eukaryotes	1/36	82/9382	0.271394	0.577802	0.577802	102177017	1
Cellular Processes	Transport and catabolism	chx04146	Peroxisome	1/36	83/9382	0.274214	0.577802	0.577802	102170734	1
Organismal Systems	Immune system	chx04612	Antigen processing and presentation	1/36	83/9382	0.274214	0.577802	0.577802	108633505	1
Environmental Information Processing	Signal transduction	chx04012	ErbB signaling pathway	1/36	85/9382	0.279823	0.577802	0.577802	102170356	1
Organismal Systems	Endocrine system	chx04911	Insulin secretion	1/36	87/9382	0.28539	0.577802	0.577802	102185838	1
Organismal Systems	Endocrine system	chx03320	PPAR signaling pathway	1/36	88/9382	0.288158	0.577802	0.577802	102170734	1
Cellular Processes	Cellular community - eukaryotes	chx04540	Gap junction	1/36	88/9382	0.288158	0.577802	0.577802	102170356	1
Human Diseases	Cardiovascular disease	chx05412	Arrhythmogenic right ventricular cardiomyopathy	1/36	88/9382	0.288158	0.577802	0.577802	102191175	1
Human Diseases	Cancer: specific types	chx05210	Colorectal cancer	1/36	89/9382	0.290915	0.577802	0.577802	102170356	1
Organismal Systems	Endocrine system	chx04912	GnRH signaling pathway	1/36	91/9382	0.296398	0.577802	0.577802	102170356	1
Environmental Information Processing	Signaling molecules and interaction	chx04512	ECM-receptor interaction	1/36	94/9382	0.304546	0.577802	0.577802	102191175	1
Organismal Systems	Immune system	chx04610	Complement and coagulation cascades	1/36	94/9382	0.304546	0.577802	0.577802	102169238	1
Human Diseases	Drug resistance: antineoplastic	chx01522	Endocrine resistance	1/36	96/9382	0.309927	0.577802	0.577802	102170356	1
Human Diseases	Cancer: specific types	chx05215	Prostate cancer	1/36	97/9382	0.312603	0.577802	0.577802	102170356	1
Human Diseases	Cancer: overview	chx05231	Choline metabolism in cancer	1/36	98/9382	0.315268	0.577802	0.577802	102170356	1
Human Diseases	Infectious disease: viral	chx05171	Coronavirus disease - COVID-19	2/36	300/9382	0.320604	0.577802	0.577802	106503296/102169238	2
Human Diseases	Cardiovascular disease	chx05410	Hypertrophic cardiomyopathy	1/36	101/9382	0.323203	0.577802	0.577802	102191175	1
Human Diseases	Neurodegenerative disease	chx05016	Huntington disease	2/36	307/9382	0.330564	0.577802	0.577802	102178942/102189796	2
Environmental Information Processing	Signal transduction	chx04064	NF-kappa B signaling pathway	1/36	105/9382	0.333645	0.577802	0.577802	108638216	1
Human Diseases	Cardiovascular disease	chx05414	Dilated cardiomyopathy	1/36	105/9382	0.333645	0.577802	0.577802	102191175	1
Metabolism	Lipid metabolism	chx00564	Glycerophospholipid metabolism	1/36	107/9382	0.338807	0.577802	0.577802	102187432	1
Organismal Systems	Immune system	chx04622	RIG-I-like receptor signaling pathway	1/36	108/9382	0.341373	0.577802	0.577802	108638216	1
Organismal Systems	Digestive system	chx04976	Bile secretion	1/36	109/9382	0.34393	0.577802	0.577802	102185838	1
Metabolism	Global and overview maps	chx01200	Carbon metabolism	1/36	116/9382	0.361558	0.592261	0.592261	102170734	1
Organismal Systems	Immune system	chx04660	T cell receptor signaling pathway	1/36	119/9382	0.368972	0.592261	0.592261	102170356	1
Organismal Systems	Nervous system	chx04722	Neurotrophin signaling pathway	1/36	122/9382	0.376301	0.592261	0.592261	102170356	1
Organismal Systems	Nervous system	chx04726	Serotonergic synapse	1/36	123/9382	0.378726	0.592261	0.592261	102185838	1
Environmental Information Processing	Signal transduction	chx04068	FoxO signaling pathway	1/36	130/9382	0.395444	0.592261	0.592261	102170356	1
Organismal Systems	Endocrine system	chx04926	Relaxin signaling pathway	1/36	130/9382	0.395444	0.592261	0.592261	102170356	1
Organismal Systems	Development and regeneration	chx04380	Osteoclast differentiation	1/36	135/9382	0.407118	0.592261	0.592261	102170356	1
Organismal Systems	Endocrine system	chx04915	Estrogen signaling pathway	1/36	136/9382	0.409426	0.592261	0.592261	102170356	1
Cellular Processes	Transport and catabolism	chx04142	Lysosome	1/36	138/9382	0.414016	0.592261	0.592261	102171648	1
Environmental Information Processing	Signal transduction	chx04151	PI3K-Akt signaling pathway	2/36	369/9382	0.416757	0.592261	0.592261	102191175/102170356	2
Cellular Processes	Cellular community - eukaryotes	chx04550	Signaling pathways regulating pluripotency of stem cells	1/36	142/9382	0.423092	0.592261	0.592261	102170356	1
Human Diseases	Cardiovascular disease	chx05418	Fluid shear stress and atherosclerosis	1/36	144/9382	0.427579	0.592261	0.592261	102174875	1
Human Diseases	Endocrine and metabolic disease	chx04936	Alcoholic liver disease	1/36	150/9382	0.440837	0.592261	0.592261	102170734	1
Human Diseases	Cancer: specific types	chx05224	Breast cancer	1/36	150/9382	0.440837	0.592261	0.592261	102170356	1
Human Diseases	Immune disease	chx05322	Systemic lupus erythematosus	1/36	150/9382	0.440837	0.592261	0.592261	102190909	1
Organismal Systems	Immune system	chx04650	Natural killer cell mediated cytotoxicity	1/36	151/9382	0.443018	0.592261	0.592261	102170356	1
Human Diseases	Cancer: specific types	chx05226	Gastric cancer	1/36	152/9382	0.44519	0.592261	0.592261	102170356	1
Environmental Information Processing	Signal transduction	chx04390	Hippo signaling pathway	1/36	157/9382	0.455928	0.592261	0.592261	102173503	1
Environmental Information Processing	Signal transduction	chx04150	mTOR signaling pathway	1/36	159/9382	0.460166	0.592261	0.592261	102170356	1
Human Diseases	Infectious disease: viral	chx05160	Hepatitis C	1/36	160/9382	0.462273	0.592261	0.592261	102170356	1
Metabolism	Global and overview maps	chx01240	Biosynthesis of cofactors	1/36	162/9382	0.466464	0.592261	0.592261	102190334	1
Cellular Processes	Transport and catabolism	chx04145	Phagosome	1/36	165/9382	0.47269	0.592261	0.592261	108633505	1
Human Diseases	Infectious disease: viral	chx05161	Hepatitis B	1/36	165/9382	0.47269	0.592261	0.592261	102170356	1
Cellular Processes	Cell growth and death	chx04218	Cellular senescence	1/36	166/9382	0.474749	0.592261	0.592261	108633505	1
Environmental Information Processing	Signaling molecules and interaction	chx04514	Cell adhesion molecules	1/36	166/9382	0.474749	0.592261	0.592261	108633505	1
Human Diseases	Infectious disease: viral	chx05164	Influenza A	1/36	174/9382	0.490947	0.60301	0.60301	108638216	1
Human Diseases	Cancer: specific types	chx05225	Hepatocellular carcinoma	1/36	175/9382	0.492937	0.60301	0.60301	102170356	1
Organismal Systems	Immune system	chx04621	NOD-like receptor signaling pathway	1/36	178/9382	0.498862	0.60333	0.60333	102168578	1
Cellular Processes	Cellular community - eukaryotes	chx04530	Tight junction	1/36	180/9382	0.502775	0.60333	0.60333	102173503	1
Organismal Systems	Immune system	chx04062	Chemokine signaling pathway	1/36	188/9382	0.518131	0.615892	0.615892	102170356	1
Organismal Systems	Immune system	chx04613	Neutrophil extracellular trap formation	1/36	205/9382	0.549248	0.631453	0.631453	102190909	1
Human Diseases	Cancer: overview	chx05205	Proteoglycans in cancer	1/36	206/9382	0.551016	0.631453	0.631453	102170356	1
Human Diseases	Neurodegenerative disease	chx05022	Pathways of neurodegeneration - multiple diseases	2/36	476/9382	0.551775	0.631453	0.631453	102178942/102189796	2
Human Diseases	Infectious disease: viral	chx05167	Kaposi sarcoma-associated herpesvirus infection	1/36	207/9382	0.552778	0.631453	0.631453	108633505	1
Environmental Information Processing	Signal transduction	chx04630	JAK-STAT signaling pathway	1/36	209/9382	0.55628	0.631453	0.631453	102170356	1
Human Diseases	Infectious disease: viral	chx05169	Epstein-Barr virus infection	1/36	213/9382	0.563206	0.633607	0.633607	108633505	1
Human Diseases	Cancer: overview	chx05207	Chemical carcinogenesis - receptor activation	1/36	220/9382	0.575074	0.633987	0.633987	102170356	1
Human Diseases	Infectious disease: viral	chx05170	Human immunodeficiency virus 1 infection	1/36	230/9382	0.591487	0.633987	0.633987	108633505	1
Cellular Processes	Cell motility	chx04810	Regulation of actin cytoskeleton	1/36	231/9382	0.593094	0.633987	0.633987	102191175	1
Human Diseases	Infectious disease: viral	chx05166	Human T-cell leukemia virus 1 infection	1/36	235/9382	0.59946	0.633987	0.633987	108633505	1
Organismal Systems	Environmental adaptation	chx04714	Thermogenesis	1/36	237/9382	0.602607	0.633987	0.633987	102170356	1
Human Diseases	Cancer: overview	chx05208	Chemical carcinogenesis - reactive oxygen species	1/36	237/9382	0.602607	0.633987	0.633987	102170356	1
Environmental Information Processing	Signal transduction	chx04014	Ras signaling pathway	1/36	239/9382	0.60573	0.633987	0.633987	102170356	1
Environmental Information Processing	Signal transduction	chx04024	cAMP signaling pathway	1/36	241/9382	0.608828	0.633987	0.633987	102170734	1
Environmental Information Processing	Signal transduction	chx04020	Calcium signaling pathway	1/36	251/9382	0.623971	0.644429	0.644429	102169514	1
Human Diseases	Cancer: overview	chx05206	MicroRNAs in cancer	1/36	259/9382	0.635673	0.651178	0.651178	102170356	1
Environmental Information Processing	Signal transduction	chx04010	MAPK signaling pathway	1/36	299/9382	0.689074	0.700188	0.700188	102170356	1
Environmental Information Processing	Signaling molecules and interaction	chx04080	Neuroactive ligand-receptor interaction	1/36	379/9382	0.774018	0.78021	0.78021	102169905	1
Human Diseases	Infectious disease: viral	chx05168	Herpes simplex virus 1 infection	1/36	442/9382	0.824584	0.824584	0.824584	108633505	1

## Sheet: gene_entrezid
Gene	entrezid_all
RWDD3	102182088
LOC102182748	102182748
KCNN2	102185838
SLC26A7	102190244
RUNX1T1	102171993
YTHDF3	102190617
TTPA	102190618
GGH	102190334
NKAIN3	102190049
ENPP7	102186630
LOC106503261	106503261
ENGASE	102187164
C1QTNF1	102176825
CANT1	102177094
LGALS3BP	102177374
USP36	102178392
PGS1	102187432
TIMP2	102178107
CEP295NL	102177834
CYTH1	102178660
DNAH17	102178942
RBFOX3	102186905
GALR2	102169905
LOC108638195	108638195
MRPL38	102190638
TRIM65	102171278
LOC102190909	102190909
GALK1	102172661
SMIM5	102168859
LOC108638196	108638196
MIF4GD	102171369
MRPS7	102171095
LOC108638216	108638216
TRNAR-UCG	108633582
LOC106503275	106503275
CDR2L	102175714
USH1G	102176119
RNF157	102169332
FOXJ1	102169625
ZACN	102187077
SRP68	102188706
EVPL	102170179
CDK3	102189157
TEN1	102189990
FBF1	102171010
LOC102190260	102190260
TRIM47	102171548
WBP2	102171819
UNC13D	102172098
UNK	102172387
ITGB4	102191175
SAP30BP	102191648
RECQL5	102169794
SMIM6	102169514
LLGL2	102173503
TSEN54	102173782
CASKIN2	102174066
TMEM94	102170086
GRB2	102170356
GGA3	102171648
NUP85	102171914
SUMO2	102174875
NT5C	102172480
ARMC7	106503268
KCTD2	102175161
MRPL58	102175441
HID1	102175989
OTOP3	102176268
FADS6	102176827
FDXR	102174063
EXOC7	102187349
ACOX1	102170734
MYO15B	102173230
SLC25A19	102170815
OTOP2	102176559
SLC16A5	102172757
LOC102188629	102188629
LOC102173123	102173123
LOC108638218	108638218
GPR142	102174510
RPL38	106503296
RAB37	102177376
LOC102175987	102175987
LOC108638217	108638217
LOC102173969	102173969
GPRC5C	102174245
BTBD17	102174778
KIF19	102175059
TTYH2	102175330
CD300E	102175712
LOC102173413	102173413
DNAI2	102189796
RGS9	102180079
SREK1	102190549
LOC102178014	102178014
ERBIN	102168578
RPP40	102177017
PPP1R3G	108633538
NRN1	102176184
LOC108633505	108633505
LOC102169818	102169818
GMNN	100860987
CDYL	102170012
LYRM4	102176749
FARS2	102169537
C23H6orf62	102168500
F13A1	102169238
